# Supplementary material for: Cold Exposure Shifts Gut Microbial Butyrate Synthesis Toward the Lysine-Dependent and But-Mediated Terminal Pathways to Enhance Cold Tolerance in Min Pigs
Source: Microorganisms. 2026 Jul 19;14(7):1575. doi: 10.3390/microorganisms14071575 (PMC13413642; doi:10.3390/microorganisms14071575)
Supplement: Supplementary file 1 [file microorganisms-14-01575-s001.zip › Table S1.xlsx]

## Sheet: Table S1
Table S1. Statistical results of Welch’s t‑test for seasonal differences in RPKM abundance of butyrate synthesis genes in the gut microbiota of Min pigs
Name	Summer-Mean(%)	Summer-Sd(%)	Winter-Mean(%)	Winter-Sd(%)	Pvalue	Fold Change	Corrected pvalue	Lower ci	Upper ci	Effectsize
K20509	19.1903	1.11559	16.2393	1.82196	0.9558	0.84623	0.9831	-0.7716	6.674	2.951
K23351	12.1562	0.08037	10.8992	0.86606	0.9364	0.89659	0.9831	-0.8689	3.383	1.257
K00929	7.90588	0.72501	7.15625	0.4444	0.8922	0.90518	0.9831	-0.7317	2.231	0.7496
K18122	6.36299	0.66985	7.24374	0.47138	0.07206	1.13842	0.4156	-2.255	0.4934	-0.8808
K00634	6.0586	0.11652	6.62956	0.14615	0.0035	1.09424	0.1261	-0.8765	-0.2654	-0.571
K00074	5.89947	0.3756	5.45682	0.01862	0.9111	0.92497	0.9831	-0.4872	1.372	0.4426
K01715	5.15701	0.51917	5.06161	0.11756	0.6084	0.9815	0.9831	-1.116	1.307	0.09539
K01843	4.3906	0.2649	4.52215	0.3264	0.3089	1.02996	0.9831	-0.8168	0.5537	-0.1316
K00626	5.43581	0.83662	3.45353	0.61082	0.9831	0.63533	0.9831	0.2592	3.705	1.982
K23352	3.64075	0.3127	4.23749	0.70373	0.1396	1.16391	0.5027	-2.084	0.8903	-0.5967
K01034	2.86968	0.55372	4.02894	0.98613	0.08481	1.40397	0.4156	-3.183	0.8649	-1.159
K18013	2.65659	0.35431	3.81606	0.54337	0.02226	1.43645	0.3911	-2.27	-0.04942	-1.159
K01035	2.76141	0.41795	3.28312	0.37781	0.09236	1.18893	0.4156	-1.428	0.385	-0.5217
K18011	2.02345	0.57332	3.31141	0.86599	0.05433	1.63652	0.3911	-3.058	0.4819	-1.288
K01844	2.10801	0.4547	2.59488	0.35133	0.1102	1.23096	0.441	-1.432	0.4578	-0.4869
K18014	1.59945	0.49124	2.87347	0.72692	0.03717	1.79654	0.3911	-2.761	0.213	-1.274
K18012	1.77228	0.40295	2.55463	0.48368	0.04997	1.44143	0.3911	-1.805	0.2399	-0.7823
K18120	1.48135	0.83151	1.22731	0.21356	0.673	0.82851	0.9831	-1.658	2.166	0.254
K14534	1.34844	0.70658	1.19099	0.24984	0.6277	0.88324	0.9831	-1.393	1.708	0.1574
K00209	1.00979	0.06242	1.03437	0.11575	0.3834	1.02435	0.9831	-0.263	0.2139	-0.02458
K17865	1.19547	0.12149	0.79951	0.18134	0.9791	0.66878	0.9831	0.02518	0.7667	0.396
K00823	0.52101	0.21729	0.45126	0.13618	0.6668	0.86612	0.9831	-0.374	0.5136	0.06975
K07250	0.5103	0.14607	0.42894	0.11165	0.7556	0.84057	0.9831	-0.2215	0.3843	0.08136
K00022	0.46588	0.25062	0.42924	0.05827	0.5869	0.92137	0.9831	-0.5465	0.6197	0.03663
K07516	0.40461	0.05806	0.26744	0.02069	0.9788	0.66097	0.9831	0.00996	0.2644	0.1372
K01039	0.32729	0.08392	0.29687	0.11275	0.6358	0.90707	0.9831	-0.2024	0.2632	0.03041
K01040	0.24981	0.04859	0.19235	0.08515	0.8095	0.76996	0.9831	-0.1171	0.232	0.05747
K01615	0.18325	0.0562	0.13507	0.04378	0.845	0.73711	0.9831	-0.06877	0.1651	0.04817
K00023	0.16448	0.06184	0.09895	0.05508	0.8784	0.60157	0.9831	-0.06792	0.199	0.06553
K00043	0.06474	0.0162	0.06021	0.04057	0.5649	0.92993	0.9831	-0.08269	0.09176	0.00454
K01692	0.03095	0.01932	0.01759	0.01214	0.8111	0.5684	0.9831	-0.02609	0.05281	0.01336
K01825	0.0193	0.01688	0.00375	0.00271	0.875	0.19453	0.9831	-0.02499	0.05608	0.01555
K01782	0.02217	0.01695	0.00072	0.00079	0.9203	0.03248	0.9831	-0.02052	0.06342	0.02145
K18121	0.00742	0.00531	0.00323	0.00349	0.8369	0.43494	0.9831	-0.00666	0.01505	0.00419
K08318	0.00274	0.00474	0	0	0.7887	0	0.9831	-0.00904	0.01452	0.00274
K19709	0.0025	0.00233	0	0	0.8979	0	0.9831	-0.00329	0.0083	0.0025
