# Supplementary material for: Cold Exposure Shifts Gut Microbial Butyrate Synthesis Toward the Lysine-Dependent and But-Mediated Terminal Pathways to Enhance Cold Tolerance in Min Pigs
Source: Microorganisms. 2026 Jul 19;14(7):1575. doi: 10.3390/microorganisms14071575 (PMC13413642; doi:10.3390/microorganisms14071575)
Supplement: Supplementary file 1 [file microorganisms-14-01575-s001.zip › Table S2.xlsx]

## Sheet: Table S2
Table S2. Statistical results of Welch’s t‑test for seasonal differences in relative contributions of butyrate synthesis genes in the gut microbiota of Min pigs
Name	Summer-Mean(%)	Summer-Sd(%)	Winter-Mean(%)	Winter-Sd(%)	Pvalue	Fold Change	Corrected pvalue	Lower ci	Upper ci	Effectsize
K20509	21.8635	0.935	18.0968	2.27308	0.9564	0.82772	0.984	-1.097	8.63	3.767
K18122	7.76354	0.85005	9.50665	0.51943	0.02477	1.22453	0.2229	-3.48	-0.00619	-1.743
K00929	9.10455	0.87031	8.04415	0.4602	0.9211	0.88353	0.984	-0.736	2.857	1.06
K00634	6.28582	0.08089	6.66553	0.13621	0.01082	1.06041	0.2229	-0.6583	-0.1011	-0.3797
K23351	6.77241	0.13616	5.90018	0.6027	0.9386	0.87121	0.984	-0.5345	2.279	0.8722
K01843	5.43157	0.35261	5.64496	0.34101	0.2466	1.03929	0.8069	-1	0.5733	-0.2134
K00074	5.72426	0.36536	5.22916	0.08758	0.9316	0.91351	0.984	-0.3521	1.342	0.4951
K00626	6.39072	1.13588	3.66033	0.76652	0.984	0.57276	0.984	0.407	5.054	2.73
K01715	4.7801	0.40591	4.65443	0.10468	0.675	0.97371	0.984	-0.8072	1.059	0.1257
K01844	3.29589	0.77397	4.42971	0.73751	0.07013	1.34401	0.2805	-2.849	0.5815	-1.134
K23352	2.72922	0.46733	3.91665	0.89851	0.0675	1.43508	0.2805	-3.045	0.6705	-1.187
K18013	2.4329	0.3928	3.74894	0.54828	0.01617	1.54094	0.2229	-2.443	-0.1893	-1.316
K01034	2.41839	0.42983	3.23202	0.72012	0.09202	1.33643	0.3313	-2.286	0.659	-0.8136
K01035	2.31639	0.4051	3.16952	0.5092	0.0445	1.3683	0.2573	-1.917	0.211	-0.8531
K18012	2.06271	0.44382	3.2895	0.57492	0.0232	1.59474	0.2229	-2.421	-0.03251	-1.227
K18011	1.97551	0.53586	3.20317	0.79387	0.05002	1.62144	0.2573	-2.852	0.3962	-1.228
K18120	1.48602	0.86272	1.1573	0.26465	0.7082	0.77879	0.984	-1.607	2.264	0.3287
K00209	1.24151	0.06159	1.2559	0.16523	0.449	1.01159	0.984	-0.3737	0.3449	-0.01439
K18014	0.81242	0.22512	1.41988	0.32863	0.03264	1.74773	0.235	-1.28	0.06532	-0.6075
K14534	1.10109	0.56907	0.9196	0.22162	0.6763	0.83518	0.984	-1.047	1.41	0.1815
K00823	0.66992	0.35764	0.42808	0.10274	0.8186	0.639	0.984	-0.5683	1.052	0.2418
K17865	0.64289	0.09225	0.41667	0.11487	0.9704	0.64812	0.984	-0.01435	0.4668	0.2262
K07516	0.60125	0.14585	0.39224	0.05599	0.9412	0.65237	0.984	-0.1066	0.5246	0.209
K07250	0.48612	0.17242	0.41145	0.12015	0.7123	0.84641	0.984	-0.2788	0.4281	0.07466
K00022	0.48021	0.28549	0.41527	0.03	0.6339	0.86477	0.984	-0.6336	0.7635	0.06494
K01039	0.40628	0.118	0.32763	0.18244	0.715	0.80641	0.984	-0.294	0.4513	0.07865
K01040	0.25002	0.04966	0.17727	0.09628	0.8355	0.70905	0.984	-0.1265	0.272	0.07274
K01615	0.23367	0.07312	0.17027	0.07336	0.8256	0.72868	0.984	-0.1026	0.2294	0.0634
K00023	0.11368	0.04785	0.06157	0.03702	0.8928	0.5416	0.984	-0.04732	0.1515	0.05211
K00043	0.03058	0.0068	0.03103	0.02696	0.4899	1.01474	0.984	-0.06259	0.06169	-0.00045
K01825	0.03843	0.03101	0.00655	0.0047	0.8926	0.17038	0.984	-0.04285	0.1066	0.03189
K01692	0.02364	0.01673	0.01342	0.00824	0.7927	0.56788	0.984	-0.02461	0.04504	0.01021
K01782	0.02062	0.01778	0.00198	0.00219	0.8952	0.09613	0.984	-0.02462	0.0619	0.01864
K18121	0.00554	0.00413	0.00223	0.00244	0.8435	0.40341	0.984	-0.00516	0.01176	0.0033
K19709	0.00534	0.00506	0	0	0.8953	0	0.984	-0.00724	0.01792	0.00534
K08318	0.00336	0.00582	0	0	0.7887	0	0.984	-0.01109	0.0178	0.00336
