# Supplementary material for: Cold Exposure Shifts Gut Microbial Butyrate Synthesis Toward the Lysine-Dependent and But-Mediated Terminal Pathways to Enhance Cold Tolerance in Min Pigs
Source: Microorganisms. 2026 Jul 19;14(7):1575. doi: 10.3390/microorganisms14071575 (PMC13413642; doi:10.3390/microorganisms14071575)
Supplement: Supplementary file 1 [file microorganisms-14-01575-s001.zip › Table S3.xlsx]

## Sheet: Table S3
Table S3. Statistical summary of thermogenesis-related genes upregulated in winter compared with summer
Gene name	FC(Winter/Summer)	Log2FC(Winter/Summer)	Pvalue	Padjust	Significant	Regulate	WE1	WE2	WE3	SE1	SE2	SE3	Winter	Summer
ADRB3	4.23	2.08082	0.00432503	0.0327352030815	yes	up	0.67	0.29	0.79	0.13	0.12	0.21	0.583333	0.153333
ACSL3	2.007	1.00485	1.17104e-06	3.8127e-05	yes	up	29.18	18.53	23.24	14.63	14.73	12.86	23.65	14.0733
CPT1C	2.084	1.05941	3.83567e-05	0.000772226	yes	up	4.86	5.72	4.77	2.23	3.97	3.68	5.11667	3.29333
CREB3L4	2.095	1.06667	0.000722497	0.00832796	yes	up	9.45	6.8	7.24	4.8	3.99	3.67	7.83	4.15333
PLIN1	2.882	1.52715	2.66086e-07	1.02969e-05	yes	up	11.41	9.99	10.31	5.03	2.93	4.26	10.57	4.07333
UCP3	9.429	3.23718	5.15275e-17	1.05371e-14	yes	up	4.78	5.83	5.26	0.63	0.71	0.83	5.29	0.723333
ATP5ME	2.057	1.04081	4.35842e-05	0.000864842	yes	up	26.28	27.42	33.41	19.01	14.09	14.69	29.0367	15.93
ATP5PF	2.074	1.05253	1.44102e-08	7.61627e-07	yes	up	136.89	138.27	142.45	66.28	79.3	75.9	139.203	73.8267
ATP8	2.897	1.53455	1.44374e-08	7.61627e-07	yes	up	35304.6	19272.5	32564.3	15546.3	13341	15547.6	29047.1	14811.6
UQCR11	2.161	1.11152	6.33907e-05	0.00117247	yes	up	4.4	5.84	4.83	2.65	2.61	2.74	5.02333	2.66667
COX17	2.021	1.01492	0.000527034	0.00645058	yes	up	567.2	678.03	665.41	687.46	210.39	554.84	636.88	484.23
COX16	2.546	1.34831	0.00288407	0.0242113	yes	up	5.31	7.53	8.6	2.95	2.61	3.9	7.14667	3.15333
COX7A2	2.367	1.2433	1.26074e-07	5.29024e-06	yes	up	299.52	402.63	404.47	210	104.25	210.15	368.873	174.8
COX4I2	2.535	1.34172	1.16932e-07	4.94922e-06	yes	up	64.11	94.37	67.32	32.28	35.29	28.85	75.2667	32.14
ND6	2.201	1.13836	7.7775e-07	2.70134e-05	yes	up	3098.37	2126.9	2857.8	1702.66	1319.71	965.1	2694.36	1329.16
NDUFC1	25.831	4.69105	0.000581846	0.00701402	yes	up	1.78	0.63	1.65	0	0	0.06	1.35333	0.02
NDUFA7	2.109	1.07641	0.00127905	0.0128606	yes	up	12.08	14.68	14.82	9.45	4.52	7.78	13.86	7.25
NDUFA6	2.262	1.17769	1.60829e-06	5.10447e-05	yes	up	29.37	37.13	37.3	18.28	16.13	17.57	34.6	17.3267
NDUFA4	2.235	1.15995	3.2508e-09	2.03315e-07	yes	up	381.85	351.81	371.86	201.59	151.68	185.7	368.507	179.657
NDUFA2	2.007	1.00537	0.00092776	0.0100928	yes	up	83.79	82.88	83.59	56.77	26.68	51.39	83.42	44.9467
SLC16A1	1.72752	0.788705	8.05719e-05	0.00142094	yes	up	9.71	12.84	10.81	5.25	7.07	6.33	11.12	6.21667
SLC5A8	4.783	2.25789	2.84868e-11	2.6452e-09	yes	up	2.25	2.02	2.18	0.46	0.76	0.38	2.15	0.533333
