# Supplementary material for: Cold Exposure Shifts Gut Microbial Butyrate Synthesis Toward the Lysine-Dependent and But-Mediated Terminal Pathways to Enhance Cold Tolerance in Min Pigs
Source: Microorganisms. 2026 Jul 19;14(7):1575. doi: 10.3390/microorganisms14071575 (PMC13413642; doi:10.3390/microorganisms14071575)
Supplement: Supplementary file 1 [file microorganisms-14-01575-s001.zip › Table S4.xlsx]

## Sheet: Table S4
Table S4. Correlation analysis among serum butyrate concentration, butyrate transporter gene expression in adipose tissue and thermogenesis-related gene expression
Gene Name	rValue(Butyrate)	rValue(SLC5A8)	rValue(SLC16A1)	pValue(Butyrate)	pValue(SLC5A8)	pValue(SLC16A1)
ADRB3	0.613449	0.832727	0.584313	0.195253	0.03963	0.223279
CREB3L4	0.571543	0.915333	0.683549	0.236036	0.0104493	0.134367
CPT1C	0.87409	0.827389	0.939061	0.022782	0.0421203	0.00545713
PLIN1	0.769675	0.948677	0.820122	0.0734648	0.00388346	0.0456241
ACSL3	0.483339	0.878197	0.586892	0.33145	0.0213506	0.220737
NDUFA2	0.745226	0.832677	0.745902	0.0890959	0.0396531	0.0886458
NDUFA4	0.805928	0.959414	0.842868	0.0528413	0.00243744	0.0350961
NDUFA6	0.953644	0.915999	0.938491	0.00317352	0.0102879	0.00555869
NDUFA7	0.839179	0.816125	0.803483	0.0367155	0.0476068	0.0541335
NDUFC1	0.617286	0.902278	0.647109	0.191677	0.0138578	0.164825
ND6	0.58476	0.910069	0.649221	0.222838	0.0117677	0.162988
COX4I2	0.915968	0.875897	0.976558	0.0102953	0.0221466	0.000817876
COX7A2	0.902235	0.814923	0.849261	0.0138698	0.0482104	0.0323709
COX16	0.96237	0.837136	0.886284	0.00209736	0.0376273	0.0186616
COX17	0.414311	0.333718	0.325377	0.414092	0.518006	0.529159
UQCR11	0.947658	0.895111	0.978318	0.00403782	0.0159257	0.000700071
ATP8	0.518846	0.84206	0.545829	0.291568	0.0354478	0.262565
ATP5PF	0.896861	0.987324	0.934832	0.0154078	0.000240018	0.00623186
ATP5ME	0.838682	0.900993	0.805415	0.0369364	0.0142184	0.053111
UCP3	0.921894	0.9657	0.957195	0.00891253	0.00174452	0.0027092
