# Supplementary material for: Cold Exposure Shifts Gut Microbial Butyrate Synthesis Toward the Lysine-Dependent and But-Mediated Terminal Pathways to Enhance Cold Tolerance in Min Pigs
Source: Microorganisms. 2026 Jul 19;14(7):1575. doi: 10.3390/microorganisms14071575 (PMC13413642; doi:10.3390/microorganisms14071575)
Supplement: Supplementary file 1 [file microorganisms-14-01575-s001.zip › Table S5.xlsx]

## Sheet: Table S5
Table S5. Basic information of 650 MAGs
MAG Id	Kingdom	Phylum	Class	Order	Family	Genus	Species	Contigs Num	Genome size（bp）	Longest contig（bp）	N50 （contigs）	N90 （contigs）	Mean contig length（bp）	Completeness（%）	Contamination（%）
MAG285	d__Bacteria	p__Bacillota_A	c__Clostridia	o__Lachnospirales	f__Lachnospiraceae	g__CAG-791	s__CAG-791 sp000431495	125	2685777	171625	63970	15672	21486	98.85	0.05
MAG266	d__Bacteria	p__Bacteroidota	c__Bacteroidia	o__Bacteroidales	f__Bacteroidaceae	g__Prevotella	s__Prevotella sp022771625	105	3212727	212698	55300	13756	30597	98.27	0.62
MAG214	d__Bacteria	p__Bacillota_A	c__Clostridia	o__Oscillospirales	f__Acutalibacteraceae	g__Ruminococcus_E	s__Ruminococcus_E bromii_B	44	2116559	206572	116502	23766	48104	99.33	0.67
MAG302	d__Bacteria	p__Bacteroidota	c__Bacteroidia	o__Bacteroidales	f__UBA3824	g__UBA3824	s__UBA3824 sp016293845	107	3559526	234404	65690	16445	33267	98.57	0.95
MAG539	d__Bacteria	p__Bacteroidota	c__Bacteroidia	o__Bacteroidales	f__F082	g__Limimorpha	s__Limimorpha sp900769945	321	2284068	37957	11733	3076	7115	96.34	4.62
MAG92	d__Bacteria	p__Bacillota	c__Bacilli	o__Lactobacillales	f__Lactobacillaceae	g__Limosilactobacillus	s__Limosilactobacillus sp002299975	145	1667208	70465	22212	5420	11498	98.04	0
MAG104	d__Bacteria	p__Bacillota	c__Bacilli	o__Lactobacillales	f__Lactobacillaceae	g__Limosilactobacillus	s__Limosilactobacillus timonensis	37	1721982	274514	98080	31655	46540	100	1.63
MAG294	d__Bacteria	p__Bacillota	c__Bacilli	o__Lactobacillales	f__Lactobacillaceae	g__Limosilactobacillus	s__Unclassified	139	1780517	96381	25059	8366	12809	99.18	2.3
MAG318	d__Bacteria	p__Bacillota	c__Bacilli	o__Lactobacillales	f__Streptococcaceae	g__Streptococcus	s__Streptococcus alactolyticus	107	1511770	90070	30539	6871	14129	97.41	2.34
MAG454	d__Bacteria	p__Pseudomonadota	c__Gammaproteobacteria	o__Enterobacterales	f__Enterobacteriaceae	g__Escherichia	s__Escherichia coli	88	4838696	317523	133482	28153	54985	99.96	0.76
MAG459	d__Bacteria	p__Bacillota_A	c__Clostridia	o__Lachnospirales	f__Lachnospiraceae	g__Eubacterium_F	s__Unclassified	105	2461360	123005	40521	11188	23442	99.55	0.34
MAG434	d__Bacteria	p__Chlamydiota	c__Chlamydiia	o__Chlamydiales	f__Chlamydiaceae	g__Chlamydia	s__Chlamydia suis	10	1088641	356566	321298	166226	108864	98.78	0
MAG51	d__Bacteria	p__Bacillota	c__Bacilli	o__Lactobacillales	f__Streptococcaceae	g__Streptococcus	s__Streptococcus hyointestinalis	186	1917081	56876	16361	5060	10307	97.75	0.37
MAG309	d__Bacteria	p__Bacillota_A	c__Clostridia	o__Lachnospirales	f__Lachnospiraceae	g__Agathobacter	s__Agathobacter sp900549895	151	2674452	220761	49732	10706	17712	97.34	2.46
MAG130	d__Bacteria	p__Bacillota_A	c__Clostridia	o__Oscillospirales	f__Oscillospiraceae	g__UBA2658	s__UBA2658 sp018385135	90	1738502	74619	35738	8202	19317	96.64	0.67
MAG175	d__Bacteria	p__Bacteroidota	c__Bacteroidia	o__Bacteroidales	f__Bacteroidaceae	g__Prevotella	s__Prevotella sp945863825	412	3089789	124329	13910	2930	7499	95.75	2.2
MAG208	d__Bacteria	p__Bacteroidota	c__Bacteroidia	o__Bacteroidales	f__Bacteroidaceae	g__Alloprevotella	s__Unclassified	270	2559654	44639	14311	4519	9480	94.7	0.84
MAG593	d__Bacteria	p__Bacillota_A	c__Clostridia	o__Oscillospirales	f__Oscillospiraceae	g__Faecousia	s__Unclassified	464	2746236	81797	9306	2410	5919	92.25	2.01
MAG579	d__Bacteria	p__Bacillota	c__Bacilli	o__RF39	f__UBA660	g__CAG-533	s__CAG-533 sp004563275	53	1001194	109688	30428	7674	18890	91.01	1.12
MAG89	d__Bacteria	p__Bacteroidota	c__Bacteroidia	o__Bacteroidales	f__F082	g__Limimorpha	s__Limimorpha sp900769945	459	1826670	22974	5080	2003	3980	90.7	2.42
MAG475	d__Bacteria	p__Bacillota_A	c__Clostridia	o__Lachnospirales	f__Lachnospiraceae	g__Oliverpabstia	s__Oliverpabstia intestinalis	330	2587290	62403	11475	3643	7840	90.01	0.84
MAG439	d__Bacteria	p__Bacteroidota	c__Bacteroidia	o__Bacteroidales	f__UBA932	g__Egerieousia	s__Unclassified	298	1808258	31902	8683	2876	6068	89.83	6.1
MAG338	d__Bacteria	p__Pseudomonadota	c__Gammaproteobacteria	o__Burkholderiales	f__Rhodocyclaceae	g__SFHR01	s__SFHR01 sp004555545	79	1789700	101011	41822	13280	22654	89.73	0.59
MAG568	d__Bacteria	p__Fibrobacterota	c__Fibrobacteria	o__Fibrobacterales	f__Fibrobacteraceae	g__Fibrobacter	s__Fibrobacter sp900142475	364	3083858	50854	15008	3562	8472	89.11	1.65
MAG584	d__Bacteria	p__Bacillota_A	c__Clostridia	o__Oscillospirales	f__Oscillospiraceae	g__Faecousia	s__Faecousia sp900770015	446	2451198	30095	6809	2772	5496	85.24	5.37
MAG296	d__Bacteria	p__Bacillota_A	c__Clostridia	o__Oscillospirales	f__CAG-382	g__SFLA01	s__SFLA01 sp004553575	328	1428314	22843	5091	2193	4355	82.56	1.36
MAG526	d__Bacteria	p__Spirochaetota	c__Spirochaetia	o__Treponematales	f__Treponemataceae	g__Treponema_D	s__Treponema_D sp018385315	281	2587901	95894	17709	3502	9210	81.79	7.21
MAG638	d__Bacteria	p__Bacillota_C	c__Negativicutes	o__Acidaminococcales	f__Acidaminococcaceae	g__Phascolarctobacterium_A	s__Phascolarctobacterium_A sp900553055	581	1638029	18202	3478	1372	2819	81.58	5.63
MAG599	d__Bacteria	p__Bacillota	c__Bacilli	o__RF39	f__UBA660	g__RUG705	s__RUG705 sp934098395	59	990465	94998	41080	10791	16788	79.29	1.12
MAG191	d__Bacteria	p__Bacteroidota	c__Bacteroidia	o__Bacteroidales	f__UBA932	g__Cryptobacteroides	s__Cryptobacteroides sp004552965	385	1808659	19625	5699	2313	4698	78.38	3.89
MAG637	d__Bacteria	p__Actinomycetota	c__Coriobacteriia	o__Coriobacteriales	f__QAMH01	g__W2P13-069	s__Unclassified	335	1077994	23466	3510	1814	3218	77.85	2.56
MAG221	d__Bacteria	p__Bacillota_A	c__Clostridia	o__Oscillospirales	f__Acutalibacteraceae	g__CAG-177	s__CAG-177 sp016297555	517	1608427	11585	3349	1792	3111	77.61	3.24
MAG388	d__Bacteria	p__Bacillota_A	c__Clostridia	o__Oscillospirales	f__Butyricicoccaceae	g__Butyricicoccus_A	s__Butyricicoccus_A sp945486175	722	2023088	18719	3366	1462	2802	77.57	4.36
MAG267	d__Bacteria	p__Bacteroidota	c__Bacteroidia	o__Bacteroidales	f__UBA932	g__Cryptobacteroides	s__Cryptobacteroides sp016295455	329	1690900	37816	6928	2351	5140	77.31	3.57
MAG276	d__Bacteria	p__Bacteroidota	c__Bacteroidia	o__Bacteroidales	f__Muribaculaceae	g__SFTJ01	s__SFTJ01 sp945612775	1021	2057939	10219	2116	1208	2016	77.24	4.7
MAG229	d__Bacteria	p__Bacillota_A	c__Clostridia	o__Oscillospirales	f__Butyricicoccaceae	g__UBA4644	s__Unclassified	339	1468058	18056	5400	2144	4331	76.04	5.54
MAG612	d__Bacteria	p__Bacillota_A	c__Clostridia	o__UBA1381	f__UBA1381	g__CAG-41	s__CAG-41 sp945876665	808	1608498	9791	2093	1180	1991	75.52	4.26
MAG138	d__Bacteria	p__Bacillota_A	c__Clostridia	o__Oscillospirales	f__Oscillospiraceae	g__CAG-103	s__CAG-103 sp900317855	654	1658587	14213	2967	1309	2536	74.53	5.54
MAG482	d__Bacteria	p__Bacillota_A	c__Clostridia	o__Lachnospirales	f__Lachnospiraceae	g__UBA1267	s__Unclassified	742	1734757	10558	2521	1335	2338	70.69	2.07
MAG179	d__Bacteria	p__Bacteroidota	c__Bacteroidia	o__Bacteroidales	f__Paludibacteraceae	g__RGIG9608	s__RGIG9608 sp017456885	514	1382961	10537	3121	1463	2691	70.33	1.34
MAG449	d__Bacteria	p__Bacillota	c__Bacilli	o__Lactobacillales	f__Lactobacillaceae	g__Limosilactobacillus	s__Limosilactobacillus mucosae	623	1238874	11561	2065	1171	1989	69.52	2.19
MAG29	d__Bacteria	p__Bacillota_A	c__Clostridia	o__Lachnospirales	f__Lachnospiraceae	g__Acetatifactor	s__Acetatifactor sp016293615	444	1839736	19330	4887	2179	4144	68.16	2.66
MAG386	d__Bacteria	p__Bacteroidota	c__Bacteroidia	o__Bacteroidales	f__Bacteroidaceae	g__Prevotella	s__Prevotella sp004556065	788	1795399	9421	2509	1306	2278	67.19	2.52
MAG67	d__Bacteria	p__Bacillota_A	c__Clostridia	o__Christensenellales	f__CAG-917	g__CAG-349	s__CAG-349 sp003539515	327	1071337	11053	3745	1858	3276	65.35	1.36
MAG385	d__Bacteria	p__Bacillota_A	c__Clostridia	o__Oscillospirales	f__Acutalibacteraceae	g__UBA737	s__Unclassified	457	808972	7759	1848	1129	1770	62.7	1.12
MAG550	d__Bacteria	p__Bacillota_A	c__Clostridia	o__Christensenellales	f__CAG-138	g__PeH17	s__PeH17 sp004556165	223	844924	15046	4050	2123	3789	62.12	0.81
MAG639	d__Bacteria	p__Bacillota_A	c__Clostridia	o__Lachnospirales	f__Lachnospiraceae	g__UBA1712	s__UBA1712 sp018056665	440	969344	13172	2563	1176	2203	60.76	4.68
MAG14	d__Bacteria	p__Bacillota	c__Bacilli	o__Erysipelotrichales	f__Erysipelotrichaceae	g__Absicoccus	s__Absicoccus porci	548	1102625	8733	2136	1212	2012	59.72	4.72
MAG305	d__Bacteria	p__Bacillota_A	c__Clostridia	o__Lachnospirales	f__Lachnospiraceae	g__Lachnospira	s__Unclassified	680	1281813	8326	1987	1170	1885	59.06	2.39
MAG448	d__Bacteria	p__Actinomycetota	c__Coriobacteriia	o__Coriobacteriales	f__QAMH01	g__W2P13-069	s__Unclassified	581	1113568	8768	1980	1157	1917	57	2.8
MAG230	d__Bacteria	p__Bacillota_A	c__Clostridia	o__Lachnospirales	f__Lachnospiraceae	g__Frisingicoccus	s__Frisingicoccus sp016298055	769	1549530	7596	2165	1231	2015	56.78	2.63
MAG300	d__Bacteria	p__Bacillota	c__Bacilli	o__Lactobacillales	f__Lactobacillaceae	g__Lactobacillus	s__Lactobacillus sp910589675	181	988095	36370	6651	2792	5459	56.75	0.56
MAG269	d__Bacteria	p__Bacillota_A	c__Clostridia	o__Oscillospirales	f__Acutalibacteraceae	g__Eubacterium_R	s__Unclassified	488	812071	5515	1669	1110	1664	53.71	0.73
MAG460	d__Bacteria	p__Bacillota_A	c__Clostridia	o__Oscillospirales	f__Oscillospiraceae	g__Faecousia	s__Unclassified	397	1800122	28788	6630	1882	4534	52.85	6.03
MAG19	d__Bacteria	p__Bacillota_A	c__Clostridia	o__Oscillospirales	f__Oscillospiraceae	g__Faecousia	s__Unclassified	138	2292979	119954	35480	8307	16616	98.41	2.01
MAG356	d__Bacteria	p__Bacteroidota	c__Bacteroidia	o__Bacteroidales	f__F082	g__Limimorpha	s__Limimorpha sp900769945	79	2305379	193139	52259	21118	29182	97.31	0
MAG359	d__Bacteria	p__Bacteroidota	c__Bacteroidia	o__Bacteroidales	f__Rikenellaceae	g__Alistipes	s__Alistipes sp017399485	116	2076777	109452	27793	9286	17903	96.88	1.3
MAG629	d__Bacteria	p__Bacillota_A	c__Clostridia	o__Oscillospirales	f__Acutalibacteraceae	g__Eubacterium_R	s__Unclassified	250	1583290	41174	8954	2925	6333	96.31	2.68
MAG142	d__Bacteria	p__Bacillota_A	c__Clostridia	o__Lachnospirales	f__Lachnospiraceae	g__Agathobacter	s__Agathobacter sp905209075	298	2941628	102148	23957	3646	9871	95.69	2.19
MAG311	d__Bacteria	p__Bacillota_A	c__Clostridia	o__Lachnospirales	f__Lachnospiraceae	g__Agathobacter	s__Agathobacter sp022775045	61	2359991	232446	88042	24075	38688	93.52	0.65
MAG649	d__Bacteria	p__Bacillota_A	c__Clostridia	o__Lachnospirales	f__Lachnospiraceae	g__UBA1712	s__UBA1712 sp900766815	325	1584400	46162	8485	1956	4875	92.62	5.75
MAG106	d__Bacteria	p__Bacillota_A	c__Clostridia	o__Peptostreptococcales	f__Anaerovoracaceae	g__RUG708	s__RUG708 sp900321625	348	1751239	30234	6696	2448	5032	91.54	0.71
MAG570	d__Bacteria	p__Bacillota_A	c__Clostridia	o__Lachnospirales	f__Lachnospiraceae	g__Agathobacter	s__Agathobacter sp900548765	179	3434499	141268	52167	6857	19187	90.18	4.2
MAG473	d__Bacteria	p__Bacillota_A	c__Clostridia	o__Lachnospirales	f__Lachnospiraceae	g__Lachnospira	s__Unclassified	371	2145452	42895	8180	2494	5783	89.71	1.79
MAG529	d__Bacteria	p__Bacteroidota	c__Bacteroidia	o__Bacteroidales	f__UBA932	g__Egerieousia	s__Unclassified	267	1582251	33498	7862	2866	5926	88.15	7.41
MAG455	d__Bacteria	p__Bacillota_A	c__Clostridia	o__Oscillospirales	f__Acutalibacteraceae	g__Eubacterium_R	s__Unclassified	146	1663255	99726	25877	5051	11392	87.95	2.4
MAG450	d__Bacteria	p__Bacteroidota	c__Bacteroidia	o__Bacteroidales	f__Paludibacteraceae	g__RGIG9608	s__RGIG9608 sp017456885	250	1661199	27917	10005	3033	6645	87.63	1.36
MAG412	d__Bacteria	p__Bacillota_A	c__Clostridia	o__Christensenellales	f__CAG-138	g__Phil1	s__Phil1 sp004558525	515	1482576	16972	3364	1519	2879	84.01	5.65
MAG565	d__Bacteria	p__Bacteroidota	c__Bacteroidia	o__Bacteroidales	f__Bacteroidaceae	g__Prevotella	s__Prevotella sp002251245	444	2121240	25223	6007	2480	4778	83.59	4.04
MAG246	d__Bacteria	p__Fibrobacterota	c__Fibrobacteria	o__Fibrobacterales	f__Fibrobacteraceae	g__Fibrobacter	s__Fibrobacter sp016295375	514	2855946	31001	7604	2693	5556	82.29	3.3
MAG55	d__Bacteria	p__Bacillota_A	c__Clostridia	o__Oscillospirales	f__Acutalibacteraceae	g__Eubacterium_R	s__Unclassified	518	1349263	11392	2991	1405	2605	81.73	1.85
MAG83	d__Bacteria	p__Spirochaetota	c__Spirochaetia	o__Treponematales	f__Treponemataceae	g__Treponema_D	s__Treponema_D porcinum	423	1665377	14517	4621	2078	3937	80.08	1.4
MAG244	d__Bacteria	p__Bacillota_A	c__Clostridia	o__Oscillospirales	f__Oscillospiraceae	g__Faecousia	s__Unclassified	490	2013845	24419	5046	2108	4110	80	4.03
MAG483	d__Bacteria	p__Bacteroidota	c__Bacteroidia	o__Bacteroidales	f__Muribaculaceae	g__Sodaliphilus	s__Sodaliphilus sp004559845	688	1905749	16490	3102	1510	2770	79.36	2.7
MAG522	d__Bacteria	p__Bacteroidota	c__Bacteroidia	o__Bacteroidales	f__Paludibacteraceae	g__RF16	s__RF16 sp022777485	592	1875821	23759	3816	1640	3169	79.09	1.72
MAG195	d__Bacteria	p__Bacillota_A	c__Clostridia	o__Oscillospirales	f__Butyricicoccaceae	g__Butyricicoccus	s__Butyricicoccus sp004552245	290	1627128	32227	7344	2720	5611	77.47	1.57
MAG207	d__Bacteria	p__Actinomycetota	c__Coriobacteriia	o__Coriobacteriales	f__Atopobiaceae	g__Paratractidigestivibacter	s__Paratractidigestivibacter faecalis	350	1206428	20003	3664	1962	3447	75.86	2.18
MAG124	d__Bacteria	p__Bacillota_A	c__Clostridia	o__Oscillospirales	f__Oscillospiraceae	g__ER4	s__ER4 sp016295615	432	1056543	18452	2844	1323	2446	72.68	1.23
MAG145	d__Bacteria	p__Bacillota	c__Bacilli	o__Erysipelotrichales	f__Coprobacillaceae	g__Catenibacterium	s__Catenibacterium mitsuokai	441	1372363	14601	3393	1819	3112	72.54	0
MAG310	d__Bacteria	p__Bacteroidota	c__Bacteroidia	o__Bacteroidales	f__Paludibacteraceae	g__W0P28-013	s__W0P28-013 sp004557405	498	1241112	11054	2794	1344	2492	72.38	1.09
MAG350	d__Bacteria	p__Bacillota_A	c__Clostridia	o__Oscillospirales	f__Acutalibacteraceae	g__Fimenecus	s__Fimenecus sp004556705	662	1396950	16716	2264	1227	2110	71.83	1.26
MAG465	d__Bacteria	p__Bacteroidota	c__Bacteroidia	o__Bacteroidales	f__Bacteroidaceae	g__Prevotella	s__Prevotella sp900769055	513	1922606	15522	4217	2235	3748	70.19	3.52
MAG380	d__Bacteria	p__Bacillota_A	c__Clostridia	o__Lachnospirales	f__Lachnospiraceae	g__UBA2868	s__UBA2868 sp004552595	269	1271209	20987	5650	2278	4726	69.72	1.17
MAG619	d__Bacteria	p__Bacillota_A	c__Clostridia	o__Oscillospirales	f__Ruminococcaceae	g__SFJ001	s__SFJ001 sp004555865	455	1608110	17812	3995	1853	3534	68.45	2.04
MAG351	d__Bacteria	p__Bacteroidota	c__Bacteroidia	o__Bacteroidales	f__UBA932	g__Coprenecus	s__Coprenecus sp945787505	281	1295830	36027	5997	2071	4611	66.89	0.49
MAG510	d__Bacteria	p__Bacillota_A	c__Clostridia	o__Christensenellales	f__CAG-917	g__CAG-349	s__CAG-349 sp001940895	500	958061	8264	2044	1175	1916	58.59	5.06
MAG304	d__Bacteria	p__Bacillota_A	c__Clostridia	o__Oscillospirales	f__Oscillospiraceae	g__UBA2658	s__UBA2658 sp018385135	606	1091240	5504	1903	1161	1801	55.08	2.01
MAG467	d__Bacteria	p__Bacillota_A	c__Clostridia	o__Lachnospirales	f__Lachnospiraceae	g__Lachnospira	s__Lachnospira sp003537285	779	1303459	5578	1685	1119	1673	53.12	3.08
MAG605	d__Bacteria	p__Patescibacteria	c__Saccharimonadia	o__Saccharimonadales	f__Nanosyncoccaceae	g__UBA2834	s__UBA2834 sp004561445	239	695684	14348	3737	1366	2911	51.45	0.27
MAG125	d__Bacteria	p__Bacillota_A	c__Clostridia	o__Lachnospirales	f__Lachnospiraceae	g__JAKSSE01	s__Unclassified	199	2410839	239997	38152	3916	12115	96.1	2.29
MAG174	d__Bacteria	p__Actinomycetota	c__Coriobacteriia	o__Coriobacteriales	f__Atopobiaceae	g__Paratractidigestivibacter	s__Paratractidigestivibacter faecalis	177	1583849	75657	13487	3915	8948	95.7	0
MAG436	d__Bacteria	p__Bacillota_A	c__Clostridia	o__Christensenellales	f__CAG-74	g__UBA11524	s__Unclassified	223	2531045	89575	25337	5048	11350	95.55	3.55
MAG91	d__Bacteria	p__Bacillota_A	c__Clostridia	o__Peptostreptococcales	f__Anaerovoracaceae	g__CAG-238	s__CAG-238 sp945828095	135	2321593	94684	34061	8290	17197	93.97	2.15
MAG606	d__Bacteria	p__Bacillota_A	c__Clostridia	o__Oscillospirales	f__Acutalibacteraceae	g__Eubacterium_R	s__Eubacterium_R sp022772725	413	1547687	30286	4848	1827	3747	93.45	4.5
MAG303	d__Bacteria	p__Bacillota_A	c__Clostridia	o__Oscillospirales	f__Oscillospiraceae	g__Faecousia	s__Faecousia sp945875335	356	2384137	45840	8868	3099	6697	93.19	3.8
MAG71	d__Bacteria	p__Bacillota	c__Bacilli	o__RF39	f__UBA660	g__UMGS1271	s__UMGS1271 sp900550255	94	1107708	77931	29817	5163	11784	92.7	1.12
MAG354	d__Bacteria	p__Spirochaetota	c__Spirochaetia	o__Treponematales	f__Treponemataceae	g__Treponema_D	s__Treponema_D sp900769985	248	2533176	84495	16812	4407	10214	92.31	1.66
MAG44	d__Bacteria	p__Bacillota_A	c__Clostridia	o__Oscillospirales	f__Acutalibacteraceae	g__Eubacterium_R	s__Eubacterium_R sp022772725	294	1681869	36353	8246	2597	5721	92.09	1.17
MAG582	d__Bacteria	p__Bacillota	c__Bacilli	o__Erysipelotrichales	f__Erysipelotrichaceae	g__Bulleidia	s__Bulleidia sp016293365	370	2043095	35296	9370	2375	5522	91.65	2.32
MAG111	d__Bacteria	p__Spirochaetota	c__Spirochaetia	o__Treponematales	f__Treponemataceae	g__Treponema_D	s__Treponema_D sp018385315	533	2483857	27591	6147	2226	4660	87.18	3.85
MAG530	d__Bacteria	p__Bacillota_A	c__Clostridia	o__Saccharofermentanales	f__Saccharofermentanaceae	g__Saccharofermentans	s__Unclassified	418	1468942	29289	4272	1799	3514	87.01	1.3
MAG233	d__Bacteria	p__Bacteroidota	c__Bacteroidia	o__Bacteroidales	f__UBA3663	g__UBA3663	s__UBA3663 sp016293065	835	2499486	20346	3548	1569	2993	86.4	4.12
MAG279	d__Bacteria	p__Spirochaetota	c__Spirochaetia	o__Treponematales	f__Treponemataceae	g__Treponema_D	s__Treponema_D sp018385315	471	2671809	60239	7831	2551	5673	86.04	7.88
MAG451	d__Bacteria	p__Bacillota	c__Bacilli	o__RF39	f__UBA660	g__CAG-302	s__CAG-302 sp934162325	112	1043196	44865	14130	4398	9314	84.55	4.49
MAG648	d__Archaea	p__Thermoplasmatota	c__Thermoplasmata	o__Methanomassiliicoccales	f__Methanomethylophilaceae	g__UBA71	s__UBA71 sp945492685	558	1263019	14331	2606	1215	2263	82.54	5.38
MAG281	d__Bacteria	p__Bacillota	c__Bacilli	o__Lactobacillales	f__Lactobacillaceae	g__Lactobacillus	s__Lactobacillus amylovorus	310	1360554	50584	5127	2142	4389	82.34	1.55
MAG369	d__Bacteria	p__Bacillota	c__Bacilli	o__Lactobacillales	f__Lactobacillaceae	g__Lactobacillus	s__Lactobacillus amylovorus	209	1222191	43020	8174	2728	5848	81.56	1.89
MAG564	d__Bacteria	p__Bacillota	c__Bacilli	o__RF39	f__UBA660	g__CAG-533	s__CAG-533 sp000434495	204	1010090	29453	6937	2234	4951	80.9	4.83
MAG419	d__Bacteria	p__Bacteroidota	c__Bacteroidia	o__Bacteroidales	f__UBA932	g__Cryptobacteroides	s__Cryptobacteroides sp016295455	241	1818515	41840	10402	3340	7546	80.44	2.83
MAG262	d__Bacteria	p__Bacillota_A	c__Clostridia	o__Oscillospirales	f__Acutalibacteraceae	g__CAG-177	s__CAG-177 sp900771185	333	1498011	15163	5467	2313	4499	78.03	2.01
MAG608	d__Bacteria	p__Bacillota_A	c__Clostridia	o__Peptostreptococcales	f__Anaerovoracaceae	g__Lentihominibacter	s__Lentihominibacter sp022775805	530	1104456	11358	2246	1189	2084	75.1	7.91
MAG537	d__Bacteria	p__Bacteroidota	c__Bacteroidia	o__Bacteroidales	f__Bacteroidaceae	g__Prevotella	s__Prevotella sp002251295	578	2301295	19095	4535	2152	3981	74.45	3.45
MAG508	d__Bacteria	p__Bacteroidota	c__Bacteroidia	o__Bacteroidales	f__Bacteroidaceae	g__Alloprevotella	s__Alloprevotella sp004555425	808	1887994	11979	2595	1301	2337	74	4.04
MAG227	d__Bacteria	p__Pseudomonadota	c__Gammaproteobacteria	o__Enterobacterales	f__Enterobacteriaceae	g__Escherichia	s__Escherichia coli	1401	3923825	26374	3279	1427	2801	72.57	0
MAG50	d__Bacteria	p__Spirochaetota	c__Spirochaetia	o__Treponematales	f__Treponemataceae	g__Treponema_D	s__Treponema_D sp016293915	409	1982901	37227	8159	2011	4848	72.3	1.05
MAG402	d__Bacteria	p__Bacteroidota	c__Bacteroidia	o__Bacteroidales	f__Bacteroidaceae	g__Prevotella	s__Prevotella sp002251245	516	1843124	15409	3709	2101	3572	71.79	2.99
MAG628	d__Bacteria	p__Pseudomonadota	c__Gammaproteobacteria	o__Enterobacterales_A	f__Pasteurellaceae	g__Actinobacillus_A	s__Actinobacillus_A porcitonsillarum	788	1511203	10572	2038	1158	1918	70.62	5.57
MAG231	d__Bacteria	p__Bacteroidota	c__Bacteroidia	o__Bacteroidales	f__Bacteroidaceae	g__Alloprevotella	s__Alloprevotella sp004555425	851	1686058	10385	2097	1210	1981	66.31	4.88
MAG556	d__Bacteria	p__Bacillota_A	c__Clostridia	o__Oscillospirales	f__Ruminococcaceae	g__Gemmiger	s__Gemmiger variabilis_A	369	1204712	12611	3525	1845	3265	66.17	0.06
MAG625	d__Bacteria	p__Bacteroidota	c__Bacteroidia	o__Bacteroidales	f__UBA932	g__Coprenecus	s__Coprenecus sp945787505	15	1019747	174531	121115	33040	67983	65.48	0
MAG110	d__Bacteria	p__Bacillota_A	c__Clostridia	o__Oscillospirales	f__Ruminococcaceae	g__UMGS1668	s__UMGS1668 sp004556975	520	1127831	9758	2373	1256	2169	63.87	3.08
MAG337	d__Bacteria	p__Campylobacterota	c__Campylobacteria	o__Campylobacterales	f__Helicobacteraceae	g__Helicobacter_D	s__Helicobacter_D sp003288905	552	1077148	9928	2016	1173	1951	63.42	1.41
MAG234	d__Bacteria	p__Bacillota_A	c__Clostridia	o__Christensenellales	f__UBA1242	g__CALVJV01	s__Unclassified	308	777937	11714	3027	1320	2526	63.3	0
MAG53	d__Bacteria	p__Bacteroidota	c__Bacteroidia	o__Bacteroidales	f__UBA932	g__Cryptobacteroides	s__Unclassified	533	995190	6522	1983	1155	1867	61.44	3.99
MAG502	d__Bacteria	p__Bacteroidota	c__Bacteroidia	o__Bacteroidales	f__UBA932	g__Egerieousia	s__Egerieousia sp004561775	530	1020022	8143	2006	1197	1925	61.19	0.97
MAG445	d__Bacteria	p__Bacillota_A	c__Clostridia	o__Oscillospirales	f__Oscillospiraceae	g__Faecousia	s__Unclassified	301	1657832	62516	12295	1853	5508	60.4	9.82
MAG630	d__Bacteria	p__Bacillota_A	c__Clostridia	o__Oscillospirales	f__Ruminococcaceae	g__UMGS1668	s__UMGS1668 sp004556975	513	1057845	6056	2167	1263	2062	60.23	4.59
MAG444	d__Bacteria	p__Actinomycetota	c__Coriobacteriia	o__Coriobacteriales	f__Atopobiaceae	g__Paratractidigestivibacter	s__Paratractidigestivibacter faecalis	575	988365	7528	1740	1101	1719	59.71	3.05
MAG486	d__Bacteria	p__Bacillota_A	c__Clostridia	o__Oscillospirales	f__Ruminococcaceae	g__RGIG3102	s__Unclassified	526	949824	8492	1894	1119	1806	58.56	1.01
MAG209	d__Bacteria	p__Bacillota	c__Bacilli	o__Lactobacillales	f__Lactobacillaceae	g__Limosilactobacillus	s__Limosilactobacillus vaginalis	31	780812	81714	59300	10872	25187	56.9	0
MAG610	d__Bacteria	p__Bacillota_A	c__Clostridia	o__Lachnospirales	f__Lachnospiraceae	g__Unclassified	s__Unclassified	205	1214745	33167	7362	3092	5926	55.27	2.24
MAG506	d__Bacteria	p__Bacillota_A	c__Clostridia	o__Oscillospirales	f__Oscillospiraceae	g__Evtepia	s__Evtepia sp004551945	586	1107246	8141	1999	1143	1889	51.93	1.57
MAG408	d__Bacteria	p__Bacillota_A	c__Clostridia	o__Lachnospirales	f__Lachnospiraceae	g__Pararoseburia	s__Unclassified	636	1091408	5662	1746	1148	1716	51.63	1.47
MAG452	d__Bacteria	p__Bacteroidota	c__Bacteroidia	o__Bacteroidales	f__Muribaculaceae	g__CAG-485	s__CAG-485 sp905214735	588	1036083	6123	1796	1142	1762	51.12	0.83
MAG442	d__Bacteria	p__Bacillota_A	c__Clostridia	o__Oscillospirales	f__Oscillospiraceae	g__Faecousia	s__Unclassified	214	2569498	99262	24116	5807	12007	97.26	5.31
MAG569	d__Bacteria	p__Bacteroidota	c__Bacteroidia	o__Bacteroidales	f__Bacteroidaceae	g__Prevotella	s__Prevotella sp945863825	217	3533240	126462	28070	7166	16282	97.11	1.77
MAG585	d__Bacteria	p__Bacillota	c__Bacilli	o__Lactobacillales	f__Lactobacillaceae	g__Ligilactobacillus	s__Ligilactobacillus salivarius	254	2127831	59064	14049	3195	8377	95.29	3.58
MAG494	d__Bacteria	p__Bacillota_A	c__Clostridia	o__Oscillospirales	f__Ruminococcaceae	g__Gemmiger	s__Unclassified	218	2264188	82259	17605	4875	10386	95.22	0
MAG597	d__Bacteria	p__Bacillota_C	c__Negativicutes	o__Selenomonadales	f__Selenomonadaceae	g__RGIG250	s__RGIG250 sp017383125	380	1849125	22118	6630	2334	4866	93.51	0.95
MAG23	d__Bacteria	p__Bacillota_A	c__Clostridia	o__Oscillospirales	f__Oscillospiraceae	g__F23-B02	s__F23-B02 sp016292445	117	1535438	58189	19901	6578	13123	90.53	1.51
MAG56	d__Bacteria	p__Verrucomicrobiota	c__Verrucomicrobiae	o__Verrucomicrobiales	f__Akkermansiaceae	g__Akkermansia	s__Akkermansia sp022787425	208	2316451	58257	17226	5229	11137	89.21	1.02
MAG641	d__Bacteria	p__Bacillota_A	c__Clostridia	o__Christensenellales	f__CAG-138	g__SFDB01	s__SFDB01 sp004558825	314	1331394	24776	6171	1956	4240	88.65	0.7
MAG446	d__Bacteria	p__Bacillota_A	c__Clostridia	o__Oscillospirales	f__Oscillospiraceae	g__F23-B02	s__F23-B02 sp004556755	197	1481388	95739	11027	3356	7520	87.92	0.19
MAG133	d__Bacteria	p__Pseudomonadota	c__Gammaproteobacteria	o__Burkholderiales	f__Rhodocyclaceae	g__SFHR01	s__SFHR01 sp004555545	217	1566091	39458	10834	3593	7217	85.86	0.62
MAG143	d__Bacteria	p__Bacteroidota	c__Bacteroidia	o__Bacteroidales	f__Muribaculaceae	g__CAG-485	s__CAG-485 sp905214735	597	2134127	16404	4530	1858	3575	85.63	4.58
MAG456	d__Bacteria	p__Verrucomicrobiota	c__Verrucomicrobiae	o__Opitutales	f__UBA953	g__Spyradosoma	s__Spyradosoma sp004558035	645	1696443	12975	3084	1331	2630	85.26	2.36
MAG261	d__Bacteria	p__Bacillota_A	c__Clostridia	o__Lachnospirales	f__Lachnospiraceae	g__UBA1712	s__UBA1712 sp018056665	413	1354374	24697	4244	1506	3279	83.14	7.54
MAG272	d__Bacteria	p__Bacteroidota	c__Bacteroidia	o__Bacteroidales	f__Muribaculaceae	g__SFTJ01	s__SFTJ01 sp945612775	662	2341786	14431	4380	1818	3537	82.43	1.59
MAG183	d__Bacteria	p__Bacillota_A	c__Clostridia	o__Lachnospirales	f__Lachnospiraceae	g__UBA2868	s__UBA2868 sp004552595	492	1422535	17966	3520	1441	2891	80.38	3.32
MAG188	d__Bacteria	p__Actinomycetota	c__Coriobacteriia	o__Coriobacteriales	f__QAMH01	g__CACZQA01	s__CACZQA01 sp902783175	388	1419894	15741	4119	2048	3660	79.09	1.61
MAG567	d__Bacteria	p__Bacillota_A	c__Clostridia	o__Oscillospirales	f__Ruminococcaceae	g__Ruminococcus	s__Ruminococcus flavefaciens_E	924	2309825	16918	2844	1411	2500	78.86	4.38
MAG405	d__Bacteria	p__Bacteroidota	c__Bacteroidia	o__Bacteroidales	f__Bacteroidaceae	g__Prevotella	s__Prevotella sp022771625	988	2631795	19178	3022	1478	2664	78.27	4.89
MAG115	d__Bacteria	p__Bacteroidota	c__Bacteroidia	o__Bacteroidales	f__UBA932	g__Egerieousia	s__Egerieousia sp004561775	441	1230413	14590	3284	1407	2790	76.33	1.43
MAG331	d__Bacteria	p__Bacillota_A	c__Clostridia	o__TANB77	f__CAG-508	g__CAG-245	s__CAG-245 sp900758165	61	1205590	106786	38605	9666	19764	75.95	0.89
MAG520	d__Bacteria	p__Bacteroidota	c__Bacteroidia	o__Bacteroidales	f__Bacteroidaceae	g__UBA4372	s__UBA4372 sp016292545	837	2077563	11665	2805	1358	2482	73.85	4.76
MAG343	d__Bacteria	p__Bacteroidota	c__Bacteroidia	o__Bacteroidales	f__UBA932	g__Cryptobacteroides	s__Unclassified	492	1105794	9425	2505	1297	2248	72.48	1.82
MAG514	d__Bacteria	p__Spirochaetota	c__Spirochaetia	o__Treponematales	f__Treponemataceae	g__Treponema_D	s__Treponema_D sp016293915	428	1890583	30739	5390	2184	4417	71.68	1.4
MAG349	d__Bacteria	p__Bacillota	c__Bacilli	o__Lactobacillales	f__Lactobacillaceae	g__Lactobacillus	s__Lactobacillus johnsonii	228	1216389	23262	6916	2602	5335	70.9	1.05
MAG438	d__Bacteria	p__Bacillota_A	c__Clostridia	o__Oscillospirales	f__Acutalibacteraceae	g__CAG-177	s__CAG-177 sp900771185	655	1397075	7702	2253	1284	2133	70.69	3.08
MAG293	d__Bacteria	p__Bacteroidota	c__Bacteroidia	o__Bacteroidales	f__Muribaculaceae	g__SFTJ01	s__SFTJ01 sp900769345	346	2559214	51847	12100	3079	7397	70.49	2.59
MAG251	d__Bacteria	p__Bacteroidota	c__Bacteroidia	o__Bacteroidales	f__Muribaculaceae	g__CALZFJ01	s__Unclassified	868	1795888	9437	2245	1220	2069	68	1.92
MAG297	d__Bacteria	p__Bacillota_A	c__Clostridia	o__Oscillospirales	f__Oscillospiraceae	g__Vescimonas	s__Vescimonas sp004557655	277	1154223	18177	4631	2172	4167	67.04	2.91
MAG322	d__Bacteria	p__Bacillota_A	c__Clostridia	o__TANB77	f__CAG-465	g__CAG-465	s__Unclassified	167	1417923	46811	15482	3202	8491	65.44	1.42
MAG387	d__Bacteria	p__Patescibacteria	c__Saccharimonadia	o__Saccharimonadales	f__Nanosyncoccaceae	g__UBA2834	s__UBA2834 sp004561445	6	847225	700948	700948	133445	141204	64.1	0.85
MAG643	d__Bacteria	p__Spirochaetota	c__Spirochaetia	o__Treponematales	f__Treponemataceae	g__Treponema_D	s__Treponema_D sp018385315	261	1677680	24437	8564	3309	6428	61.21	0
MAG282	d__Bacteria	p__Bacillota	c__Bacilli	o__Erysipelotrichales	f__Erysipelotrichaceae	g__Bulleidia	s__Unclassified	335	1369562	18930	4881	2138	4088	59.64	3.45
MAG151	d__Bacteria	p__Bacillota	c__Bacilli	o__Lactobacillales	f__Lactobacillaceae	g__Limosilactobacillus	s__Limosilactobacillus timonensis	644	1161623	9292	1849	1123	1804	52.39	7.34
MAG127	d__Bacteria	p__Bacteroidota	c__Bacteroidia	o__Bacteroidales	f__Bacteroidaceae	g__Prevotella	s__Prevotella sp002251245	528	1752290	11632	3652	1995	3319	51.43	4.94
MAG131	d__Bacteria	p__Bacillota_A	c__Clostridia	o__Lachnospirales	f__Lachnospiraceae	g__Acetatifactor	s__Acetatifactor sp945621435	327	1833378	27643	6280	3050	5607	51.4	9.07
MAG390	d__Bacteria	p__Bacillota	c__Bacilli	o__Lactobacillales	f__Lactobacillaceae	g__Lactobacillus	s__Lactobacillus crispatus	378	1477646	24458	4360	2051	3909	51.21	0
MAG10	d__Bacteria	p__Spirochaetota	c__Spirochaetia	o__Treponematales	f__Treponemataceae	g__Treponema_D	s__Treponema_D sp018385415	287	1249762	35001	7564	1796	4355	51.17	9.33
MAG447	d__Bacteria	p__Bacillota_A	c__Clostridia	o__Oscillospirales	f__Acutalibacteraceae	g__Eubacterium_R	s__Unclassified	46	1867150	149023	73721	23046	40590	98.66	0
MAG277	d__Bacteria	p__Bacillota	c__Bacilli	o__Lactobacillales	f__Lactobacillaceae	g__Limosilactobacillus	s__Limosilactobacillus coleohominis	399	2160383	57244	10972	1827	5414	97.27	4.56
MAG471	d__Bacteria	p__Bacillota_A	c__Clostridia	o__Oscillospirales	f__Acutalibacteraceae	g__Eubacterium_R	s__Eubacterium_R sp022772725	64	1735048	118325	44795	11592	27110	95.64	0
MAG499	d__Bacteria	p__Bacillota_A	c__Clostridia	o__Oscillospirales	f__Ruminococcaceae	g__Firm-04	s__Firm-04 sp016296505	42	2542920	423054	121418	30048	60546	95.3	0.67
MAG513	d__Bacteria	p__Bacillota_A	c__Clostridia	o__Christensenellales	f__CAG-138	g__PeH17	s__PeH17 sp900542285	112	1692569	91574	26176	6684	15112	95.14	0.81
MAG524	d__Bacteria	p__Bacillota_A	c__Clostridia	o__Lachnospirales	f__Lachnospiraceae	g__CAG-95	s__CAG-95 sp018384375	339	2490869	98732	13583	2909	7348	94.19	4.4
MAG414	d__Bacteria	p__Bacteroidota	c__Bacteroidia	o__Bacteroidales	f__Paludibacteraceae	g__Enterocola	s__Unclassified	498	1632152	16344	4260	1651	3277	93.89	3.23
MAG149	d__Bacteria	p__Bacillota_A	c__Clostridia	o__Oscillospirales	f__Acutalibacteraceae	g__Ruminococcus_E	s__Unclassified	128	1735979	59802	19330	6529	13562	91.88	0.22
MAG139	d__Bacteria	p__Bacillota	c__Bacilli	o__Erysipelotrichales	f__Erysipelotrichaceae	g__JALEVB01	s__JALEVB01 sp022780745	263	1625350	29696	8434	3014	6180	91.43	0.62
MAG340	d__Bacteria	p__Bacillota_A	c__Clostridia	o__Christensenellales	f__CAG-138	g__SFDB01	s__SFDB01 sp004558825	220	1419671	30451	8560	3101	6453	90.33	0
MAG360	d__Bacteria	p__Bacillota	c__Bacilli	o__Lactobacillales	f__Lactobacillaceae	g__Limosilactobacillus	s__Limosilactobacillus sp002299975	386	1334616	37900	4287	1567	3458	89.26	3.8
MAG252	d__Bacteria	p__Bacillota	c__Bacilli	o__RF39	f__UBA660	g__RUG11198	s__RUG11198 sp945867665	64	1124569	113117	24090	8745	17571	88.76	2.57
MAG88	d__Bacteria	p__Spirochaetota	c__Spirochaetia	o__Treponematales	f__Treponemataceae	g__Treponema_D	s__Treponema_D sp016296205	97	2125209	145108	54259	10184	21909	88.11	1.09
MAG406	d__Bacteria	p__Bacillota_A	c__Clostridia	o__Saccharofermentanales	f__Saccharofermentanaceae	g__Saccharofermentans	s__Unclassified	383	1568124	20854	5234	2129	4094	87.18	2.43
MAG640	d__Bacteria	p__Bacillota_A	c__Clostridia	o__Oscillospirales	f__Acutalibacteraceae	g__RUG806	s__Unclassified	520	2209092	21586	5383	2191	4248	85.93	1.48
MAG201	d__Bacteria	p__Bacillota_A	c__Clostridia	o__Oscillospirales	f__Oscillospiraceae	g__Faecousia	s__Unclassified	254	2096505	55679	13469	3290	8254	85.04	2.97
MAG470	d__Bacteria	p__Spirochaetota	c__Spirochaetia	o__Treponematales	f__Treponemataceae	g__Treponema_D	s__Treponema_D sp016296655	238	2163177	38786	12908	4455	9089	84.85	2.1
MAG395	d__Bacteria	p__Bacillota	c__Bacilli	o__Erysipelotrichales	f__Erysipelotrichaceae	g__UBA636	s__UBA636 sp002299675	318	1317692	22537	4831	2149	4144	84.76	0
MAG546	d__Bacteria	p__Bacillota_A	c__Clostridia	o__Peptostreptococcales	f__Anaerovoracaceae	g__Lentihominibacter	s__Lentihominibacter sp022775805	360	1274040	22596	4163	1843	3539	80.68	8.43
MAG463	d__Bacteria	p__Bacillota_A	c__Clostridia	o__Christensenellales	f__CAG-74	g__UBA11524	s__UBA11524 sp900769075	636	2473508	16625	4756	2028	3889	80.12	9.2
MAG259	d__Bacteria	p__Bacillota_A	c__Clostridia	o__Oscillospirales	f__Acutalibacteraceae	g__UBA7067	s__Unclassified	411	1359536	14159	3682	1959	3308	79.81	1.14
MAG358	d__Bacteria	p__Bacillota	c__Bacilli	o__Lactobacillales	f__Lactobacillaceae	g__Lactobacillus	s__Lactobacillus amylovorus	163	1441004	54454	11171	4062	8841	78.61	1.07
MAG90	d__Bacteria	p__Bacillota_A	c__Clostridia	o__Lachnospirales	f__Lachnospiraceae	g__UBA1712	s__UBA1712 sp018056665	495	1472109	25298	3653	1505	2974	78.45	7.89
MAG382	d__Bacteria	p__Bacillota_A	c__Clostridia	o__Lachnospirales	f__Lachnospiraceae	g__UBA2868	s__UBA2868 sp004552595	69	2110903	156270	57042	19932	30593	77.55	0
MAG547	d__Bacteria	p__Bacillota_A	c__Clostridia	o__Peptostreptococcales	f__Anaerovoracaceae	g__Lentihominibacter	s__Lentihominibacter sp022775805	272	1083555	14028	4424	2204	3984	76.33	0.71
MAG634	d__Bacteria	p__Bacillota_A	c__Clostridia	o__Oscillospirales	f__Ruminococcaceae	g__RGIG4131	s__Unclassified	523	1369733	10754	3033	1467	2619	75.66	0.46
MAG60	d__Bacteria	p__Bacteroidota	c__Bacteroidia	o__Bacteroidales	f__WCHB1-69	g__F23-D06	s__F23-D06 sp900315705	860	1792335	6927	2211	1258	2084	72.98	3.27
MAG397	d__Bacteria	p__Bacillota_A	c__Clostridia	o__Oscillospirales	f__Oscillospiraceae	g__F23-B02	s__F23-B02 sp004558025	349	1243243	16191	3880	2005	3562	71.77	2.87
MAG642	d__Bacteria	p__Bacillota_A	c__Clostridia	o__Lachnospirales	f__Lachnospiraceae	g__UBA2868	s__UBA2868 sp004552595	477	1250270	25729	2877	1318	2621	69.96	2.54
MAG336	d__Bacteria	p__Verrucomicrobiota	c__Kiritimatiellia	o__RFP12	f__UBA1067	g__UBA1067	s__UBA1067 sp016303225	628	2116276	21119	3598	1873	3370	69.96	7.78
MAG196	d__Bacteria	p__Spirochaetota	c__Spirochaetia	o__Treponematales	f__Treponemataceae	g__Treponema_D	s__Treponema_D sp018385415	188	1539694	39833	13293	3922	8190	68.82	0.7
MAG136	d__Bacteria	p__Bacillota_A	c__Clostridia	o__Peptostreptococcales	f__Anaerovoracaceae	g__Lentihominibacter	s__Lentihominibacter sp022775805	267	971384	19499	4065	2005	3638	68.45	2.98
MAG238	d__Bacteria	p__Bacillota_A	c__Clostridia	o__Oscillospirales	f__Ruminococcaceae	g__UMGS1668	s__UMGS1668 sp004556975	533	1172781	9517	2379	1255	2200	67.66	2.07
MAG306	d__Bacteria	p__Bacteroidota	c__Bacteroidia	o__Bacteroidales	f__Paludibacteraceae	g__W0P28-013	s__W0P28-013 sp004557405	618	1122567	6997	1904	1142	1816	67.51	1.71
MAG468	d__Bacteria	p__Bacteroidota	c__Bacteroidia	o__Bacteroidales	f__UBA932	g__Egerieousia	s__Unclassified	615	1263545	11211	2247	1242	2055	67.09	4.21
MAG466	d__Bacteria	p__Bacillota_A	c__Clostridia	o__Oscillospirales	f__CAG-382	g__SFLA01	s__SFLA01 sp004553575	608	1257906	9898	2190	1240	2069	64.7	1.55
MAG254	d__Bacteria	p__Bacteroidota	c__Bacteroidia	o__Bacteroidales	f__Bacteroidaceae	g__Alloprevotella	s__Unclassified	766	1572604	12590	2247	1201	2053	61.35	3.51
MAG61	d__Bacteria	p__Bacillota	c__Bacilli	o__Erysipelotrichales	f__Erysipelotrichaceae	g__Bulleidia	s__Unclassified	330	1370733	21660	5346	2132	4154	61.28	1.27
MAG501	d__Bacteria	p__Bacillota_A	c__Clostridia	o__Oscillospirales	f__Oscillospiraceae	g__ER4	s__ER4 sp016295615	316	913146	9209	2978	1759	2890	59.48	1.01
MAG20	d__Bacteria	p__Bacillota_A	c__Clostridia	o__Oscillospirales	f__Ruminococcaceae	g__HUN007	s__HUN007 sp016296165	1127	2010169	5753	1836	1175	1784	58.71	5.03
MAG635	d__Bacteria	p__Bacillota	c__Bacilli	o__RF39	f__UBA660	g__CAG-533	s__CAG-533 sp000434495	131	490716	19594	4433	1904	3746	58.61	0.56
MAG535	d__Bacteria	p__Myxococcota	c__Bradymonadia	o__UBA4248	f__UBA4248	g__UBA4248	s__UBA4248 sp004554395	1102	2281293	10220	2226	1211	2070	58.05	0.97
MAG43	d__Bacteria	p__Bacteroidota	c__Bacteroidia	o__Bacteroidales	f__Paludibacteraceae	g__RF16	s__RF16 sp017525455	804	1685705	10445	2262	1148	2097	54.97	7.51
MAG34	d__Bacteria	p__Bacillota	c__Bacilli	o__Erysipelotrichales	f__Erysipelotrichaceae	g__JALEVB01	s__JALEVB01 sp022780745	255	994279	23916	4561	1972	3899	51.72	1.72
MAG484	d__Bacteria	p__Bacteroidota	c__Bacteroidia	o__Bacteroidales	f__Tannerellaceae	g__Parabacteroides	s__Parabacteroides sp900770835	602	1802765	13776	3284	1769	2995	51.25	5.17
MAG170	d__Bacteria	p__Bacteroidota	c__Bacteroidia	o__Bacteroidales	f__F082	g__Limimorpha	s__Limimorpha sp900769945	84	2229169	159157	47016	12149	26538	95.7	0.56
MAG134	d__Bacteria	p__Bacillota	c__Bacilli	o__RF39	f__UBA660	g__UBA3789	s__UBA3789 sp900543055	82	1497256	91373	30733	8052	18259	94.38	2.62
MAG574	d__Bacteria	p__Bacillota_A	c__Clostridia	o__Oscillospirales	f__Ruminococcaceae	g__Ruminococcus_F	s__Ruminococcus_F sp004558835	343	1843881	26790	6674	2733	5376	94.24	0.67
MAG346	d__Bacteria	p__Bacillota_A	c__Clostridia	o__Oscillospirales	f__Acutalibacteraceae	g__UBA737	s__Unclassified	203	1359872	39638	10524	2734	6699	92.58	3.32
MAG236	d__Bacteria	p__Bacillota	c__Bacilli	o__Erysipelotrichales	f__Coprobacillaceae	g__Catenibacterium	s__Catenibacterium mitsuokai	246	1947569	47662	11054	3849	7917	91.81	0
MAG274	d__Bacteria	p__Bacteroidota	c__Bacteroidia	o__Bacteroidales	f__P3	g__Onthomorpha	s__Onthomorpha sp004551865	273	1833995	38338	10002	3049	6718	91.76	0.39
MAG312	d__Bacteria	p__Bacillota	c__Bacilli	o__RF39	f__UBA660	g__UMGS995	s__UMGS995 sp934130165	42	1102774	95198	51927	15424	26257	87.92	0
MAG212	d__Bacteria	p__Bacillota_A	c__Clostridia	o__Oscillospirales	f__Acutalibacteraceae	g__CAG-177	s__CAG-177 sp016297555	526	1831411	19736	4188	1808	3482	87.79	4.7
MAG534	d__Bacteria	p__Bacteroidota	c__Bacteroidia	o__Bacteroidales	f__Bacteroidaceae	g__Alloprevotella	s__Alloprevotella sp004552155	555	2092536	25758	4833	1873	3770	85.99	3.19
MAG148	d__Bacteria	p__Bacillota	c__Bacilli	o__Erysipelotrichales	f__Erysipelotrichaceae	g__Bulleidia	s__Bulleidia sp900539965	323	1776242	31284	7301	2515	5499	84.76	0.33
MAG48	d__Bacteria	p__Spirochaetota	c__Spirochaetia	o__Treponematales	f__Treponemataceae	g__Treponema_D	s__Treponema_D sp016297405	262	1935895	41334	9683	3570	7389	84.27	1.63
MAG308	d__Bacteria	p__Bacteroidota	c__Bacteroidia	o__Bacteroidales	f__Tannerellaceae	g__Parabacteroides	s__Parabacteroides sp022775005	692	2425145	23668	4484	1732	3505	83.87	3.74
MAG544	d__Bacteria	p__Bacillota_A	c__Clostridia	o__Christensenellales	f__CAG-917	g__CAG-349	s__CAG-349 sp003539515	400	1230250	20343	3664	1566	3076	83.51	0.81
MAG250	d__Bacteria	p__Bacillota_A	c__Clostridia	o__Christensenellales	f__CAG-138	g__SFDB01	s__SFDB01 sp004558825	326	1276484	20916	4748	2069	3916	82.94	2.45
MAG146	d__Bacteria	p__Bacteroidota	c__Bacteroidia	o__Bacteroidales	f__Muribaculaceae	g__Sodaliphilus	s__Sodaliphilus sp004557565	733	2069136	18227	3361	1429	2823	81.7	2.75
MAG383	d__Bacteria	p__Bacillota_A	c__Clostridia	o__Oscillospirales	f__Oscillospiraceae	g__Limivicinus	s__Unclassified	240	1823344	32980	12398	3492	7597	79.52	3.02
MAG316	d__Bacteria	p__Bacteroidota	c__Bacteroidia	o__Bacteroidales	f__UBA932	g__Cryptobacteroides	s__Unclassified	282	1450935	25546	6579	2483	5145	77.78	2.47
MAG376	d__Bacteria	p__Bacillota_A	c__Clostridia	o__Lachnospirales	f__Lachnospiraceae	g__Acetatifactor	s__Acetatifactor sp016293615	586	2143150	16550	3993	1982	3657	77.25	7.54
MAG325	d__Bacteria	p__Bacillota_A	c__Clostridia	o__Oscillospirales	f__Acutalibacteraceae	g__Fimenecus	s__Unclassified	708	1441890	8040	2221	1190	2037	75.18	2.51
MAG39	d__Bacteria	p__Bacteroidota	c__Bacteroidia	o__Bacteroidales	f__UBA932	g__Cryptobacteroides	s__Cryptobacteroides sp900769905	210	1555510	36537	9418	3439	7407	74.46	6.51
MAG70	d__Bacteria	p__Bacteroidota	c__Bacteroidia	o__Bacteroidales	f__UBA932	g__Cryptobacteroides	s__Cryptobacteroides sp004556005	249	1495359	39920	11045	2368	6005	72.49	2.21
MAG396	d__Bacteria	p__Bacillota_A	c__Clostridia	o__Oscillospirales	f__Acutalibacteraceae	g__Eubacterium_R	s__Unclassified	650	1474830	15119	2592	1291	2269	72.38	2.65
MAG16	d__Bacteria	p__Bacillota_A	c__Clostridia	o__Oscillospirales	f__Oscillospiraceae	g__F23-B02	s__F23-B02 sp004556755	507	1189466	10114	2657	1353	2346	72.1	1.4
MAG324	d__Bacteria	p__Bacillota_A	c__Clostridia	o__Christensenellales	f__CAG-917	g__CAG-349	s__CAG-349 sp003539515	409	1067655	16663	2894	1371	2610	71.13	2.24
MAG38	d__Bacteria	p__Pseudomonadota	c__Alphaproteobacteria	o__RF32	f__CAG-239	g__RUG410	s__RUG410 sp017479785	475	1054972	10522	2452	1305	2221	71.12	1.08
MAG598	d__Bacteria	p__Bacillota	c__Bacilli	o__Lactobacillales	f__Streptococcaceae	g__Streptococcus	s__Streptococcus hyointestinalis	170	1811021	60248	17997	5327	10653	97.51	0
MAG549	d__Bacteria	p__Actinomycetota	c__Coriobacteriia	o__Coriobacteriales	f__Eggerthellaceae	g__Ellagibacter	s__Ellagibacter isourolithinifaciens	874	1695050	20988	1973	1186	1939	70.95	3.44
MAG307	d__Bacteria	p__Bacteroidota	c__Bacteroidia	o__Bacteroidales	f__Bacteroidaceae	g__Alloprevotella	s__Unclassified	661	2629928	18541	5823	1785	3979	92.87	8.21
MAG375	d__Archaea	p__Methanobacteriota	c__Methanobacteria	o__Methanobacteriales	f__Methanobacteriaceae	g__Methanobrevibacter_A	s__Methanobrevibacter_A sp900769095	57	1506694	130192	51647	15357	26433	92.8	0
MAG94	d__Bacteria	p__Bacillota	c__Bacilli	o__RF39	f__UBA660	g__Ventrenecus	s__Ventrenecus sp934085675	92	574329	18105	8292	3350	6243	70.67	1.12
MAG400	d__Bacteria	p__Bacillota_A	c__Clostridia	o__Christensenellales	f__CAG-138	g__SFEL01	s__SFEL01 sp016292635	164	1565476	45490	12805	4918	9546	92.53	0
MAG9	d__Bacteria	p__Bacillota	c__Bacilli	o__Lactobacillales	f__Lactobacillaceae	g__Limosilactobacillus	s__Limosilactobacillus coleohominis	153	1827671	116457	23919	4584	11946	98.22	1.37
MAG621	d__Bacteria	p__Bacteroidota	c__Bacteroidia	o__Bacteroidales	f__Muribaculaceae	g__SFTJ01	s__SFTJ01 sp945612775	806	1911993	10986	2651	1327	2372	69.49	2.07
MAG623	d__Bacteria	p__Bacillota_A	c__Clostridia	o__Oscillospirales	f__Acutalibacteraceae	g__Ruminococcus_E	s__Ruminococcus_E sp004560275	84	1830554	100416	50157	14289	21792	97.76	1.34
MAG594	d__Bacteria	p__Bacillota_A	c__Clostridia	o__Oscillospirales	f__Acutalibacteraceae	g__Eubacterium_R	s__Eubacterium_R coprostanoligenes	58	1635610	129822	45936	14216	28200	91.42	0
MAG607	d__Bacteria	p__Bacteroidota	c__Bacteroidia	o__Bacteroidales	f__Paludibacteraceae	g__Aphodosoma	s__Aphodosoma sp016292775	410	1231357	30888	3699	1374	3003	65.97	2.96
MAG521	d__Archaea	p__Methanobacteriota	c__Methanobacteria	o__Methanobacteriales	f__Methanobacteriaceae	g__Methanosphaera	s__Methanosphaera sp022768985	193	1493020	35407	11574	3587	7736	90.53	0
MAG128	d__Bacteria	p__Bacteroidota	c__Bacteroidia	o__Bacteroidales	f__UBA932	g__Cryptobacteroides	s__Cryptobacteroides sp945874815	63	2352749	240129	75029	17367	37345	95.95	0
MAG42	d__Bacteria	p__Bacillota_A	c__Clostridia	o__Christensenellales	f__CAG-138	g__SFEL01	s__SFEL01 sp004557245	346	1563040	26302	6637	1981	4517	89.43	3.84
MAG52	d__Bacteria	p__Bacillota_A	c__Clostridia	o__Oscillospirales	f__Oscillospiraceae	g__F23-B02	s__F23-B02 sp004558025	436	1665304	19134	4904	1872	3820	88.12	5.19
MAG367	d__Bacteria	p__Bacteroidota	c__Bacteroidia	o__Bacteroidales	f__P3	g__Onthomorpha	s__Onthomorpha sp004551865	535	1673018	17933	3778	1596	3127	87.94	1.86
MAG541	d__Bacteria	p__Spirochaetota	c__Spirochaetia	o__Sphaerochaetales	f__Sphaerochaetaceae	g__Unclassified	s__Unclassified	332	792262	10199	2693	1371	2386	65.84	0
MAG173	d__Bacteria	p__Bacillota	c__Bacilli	o__Erysipelotrichales	f__Erysipelotrichaceae	g__Floccifex	s__Floccifex porci	104	1667989	173171	27149	6822	16038	95.69	1.11
MAG348	d__Bacteria	p__Pseudomonadota	c__Gammaproteobacteria	o__Burkholderiales	f__Rhodocyclaceae	g__SFHR01	s__SFHR01 sp004555545	47	1723245	263414	80735	21793	36665	87.83	0.47
MAG3	d__Bacteria	p__Bacillota	c__Bacilli	o__RF39	f__UBA660	g__CAG-302	s__CAG-302 sp900543825	170	754364	21516	6241	2095	4437	65.78	3.33
MAG645	d__Bacteria	p__Bacillota	c__Bacilli	o__RF39	f__UBA660	g__UMGS2016	s__UMGS2016 sp945872435	46	1067368	100832	38975	12655	23204	92.13	1.12
MAG572	d__Bacteria	p__Bacteroidota	c__Bacteroidia	o__Bacteroidales	f__Bacteroidaceae	g__Prevotella	s__Prevotella sp002251295	350	2292637	27004	8894	3032	6550	87.41	1.69
MAG315	d__Bacteria	p__Bacillota_A	c__Clostridia	o__Oscillospirales	f__Acutalibacteraceae	g__Fimenecus	s__Fimenecus sp004556705	316	1397604	20861	6701	1977	4423	91.42	1.12
MAG592	d__Bacteria	p__Bacillota	c__Bacilli	o__Lactobacillales	f__Lactobacillaceae	g__Lactobacillus	s__Lactobacillus delbrueckii_B	51	1270423	142415	30492	12760	24910	87.26	0.13
MAG498	d__Bacteria	p__Bacteroidota	c__Bacteroidia	o__Bacteroidales	f__Paludibacteraceae	g__RF16	s__RF16 sp945827635	54	2258376	157655	65396	21274	41822	91.13	0
MAG40	d__Bacteria	p__Bacillota_A	c__Clostridia	o__Lachnospirales	f__Lachnospiraceae	g__UBA1712	s__UBA1712 sp900766815	468	1662517	25631	5108	1557	3552	86.51	9.25
MAG538	d__Bacteria	p__Bacteroidota	c__Bacteroidia	o__Bacteroidales	f__F082	g__Limimorpha	s__Limimorpha sp900769945	311	1932362	35818	8664	3123	6213	90.59	1.39
MAG258	d__Bacteria	p__Bacillota_A	c__Clostridia	o__Christensenellales	f__CAG-314	g__SFEB01	s__SFEB01 sp004558105	294	1152119	16836	4890	1928	3919	85.48	4.91
MAG126	d__Bacteria	p__Spirochaetota	c__Spirochaetia	o__Treponematales	f__Treponemataceae	g__Treponema_D	s__Unclassified	303	2833179	78774	15255	4011	9350	89.05	1.54
MAG167	d__Bacteria	p__Bacteroidota	c__Bacteroidia	o__Bacteroidales	f__UBA932	g__Cryptobacteroides	s__Cryptobacteroides sp004554455	545	1281808	18218	2687	1262	2352	62.74	2.54
MAG327	d__Bacteria	p__Bacillota_A	c__Clostridia	o__Christensenellales	f__CAG-138	g__SFEL01	s__SFEL01 sp016292635	401	1502724	15986	4690	1913	3747	81.17	2.12
MAG328	d__Bacteria	p__Bacillota	c__Bacilli	o__Lactobacillales	f__Lactobacillaceae	g__Lactobacillus	s__Lactobacillus delbrueckii_B	383	1573396	23649	5563	1898	4108	87.7	4.12
MAG275	d__Bacteria	p__Bacillota_A	c__Clostridia	o__Lachnospirales	f__Lachnospiraceae	g__UBA1712	s__UBA1712 sp018056665	295	1366129	24167	5889	2291	4631	80.87	2.05
MAG257	d__Bacteria	p__Spirochaetota	c__Spirochaetia	o__Treponematales	f__Treponemataceae	g__Treponema_D	s__Treponema_D sp016293645	430	2064780	20565	6053	2334	4802	62.73	4.55
MAG543	d__Bacteria	p__Bacteroidota	c__Bacteroidia	o__Bacteroidales	f__Bacteroidaceae	g__Prevotella	s__Prevotella sp900768785	588	1695715	11351	3249	1650	2884	80.59	1.98
MAG253	d__Bacteria	p__Bacillota	c__Bacilli	o__Lactobacillales	f__Lactobacillaceae	g__Limosilactobacillus	s__Limosilactobacillus mucosae	490	1755224	40901	4766	1591	3582	87.66	2.73
MAG137	d__Bacteria	p__Campylobacterota	c__Campylobacteria	o__Campylobacterales	f__Campylobacteraceae	g__Campylobacter	s__Campylobacter sp945873855	318	843535	10315	2719	1691	2653	59.81	0.63
MAG433	d__Bacteria	p__Bacillota_A	c__Clostridia	o__Oscillospirales	f__Ruminococcaceae	g__Faecalibacterium	s__Faecalibacterium prausnitzii_M	200	1966685	39039	14929	4618	9833	79.98	0
MAG153	d__Bacteria	p__Pseudomonadota	c__Gammaproteobacteria	o__Burkholderiales	f__Rhodocyclaceae	g__SFHR01	s__SFHR01 sp004555545	164	1659477	57677	16010	4659	10119	87.2	1.42
MAG192	d__Bacteria	p__Verrucomicrobiota	c__Verrucomicrobiae	o__Opitutales	f__UBA953	g__Spyradosoma	s__Spyradosoma sp004558035	397	1117128	16117	2953	1731	2814	58.7	0.72
MAG11	d__Bacteria	p__Spirochaetota	c__Spirochaetia	o__Sphaerochaetales	f__Sphaerochaetaceae	g__Unclassified	s__Unclassified	143	1139438	60599	11345	3828	7968	85.52	3.41
MAG82	d__Bacteria	p__Pseudomonadota	c__Alphaproteobacteria	o__Rs-D84	f__Rs-D84	g__Enterousia	s__Enterousia sp016301865	150	746692	20769	6082	2631	4978	78.57	0.75
MAG559	d__Bacteria	p__Bacillota_A	c__Clostridia	o__Oscillospirales	f__Ruminococcaceae	g__RGIG3102	s__Unclassified	491	1391674	17912	3463	1437	2834	85.49	3.69
MAG98	d__Bacteria	p__Bacillota_A	c__Clostridia	o__Oscillospirales	f__Oscillospiraceae	g__F23-B02	s__F23-B02 sp004556755	496	1356562	11902	3241	1425	2735	78.25	3.25
MAG122	d__Bacteria	p__Bacillota_A	c__Clostridia	o__Oscillospirales	f__Ruminococcaceae	g__UMGS1668	s__UMGS1668 sp016296485	312	867308	7932	2977	1747	2780	58.61	1.06
MAG590	d__Bacteria	p__Bacteroidota	c__Bacteroidia	o__Bacteroidales	f__Paludibacteraceae	g__W0P28-013	s__W0P28-013 sp004557405	522	1434622	12483	3240	1454	2748	84.96	2.13
MAG286	d__Bacteria	p__Bacillota	c__Bacilli	o__RF39	f__UBA660	g__CAG-605	s__CAG-605 sp900545005	149	938347	21913	8144	3277	6298	77.81	2.25
MAG601	d__Bacteria	p__Bacillota_A	c__Clostridia	o__TANB77	f__CAG-508	g__CAG-269	s__Unclassified	26	1049069	160479	69323	21394	40349	58.05	2.3
MAG553	d__Bacteria	p__Bacteroidota	c__Bacteroidia	o__Bacteroidales	f__UBA3663	g__UBA3663	s__Unclassified	431	2469443	29342	8185	2580	5730	76.72	0
MAG650	d__Bacteria	p__Bacillota_A	c__Clostridia	o__Christensenellales	f__UBA1242	g__Onthoplasma	s__Unclassified	282	986355	15317	4358	1805	3498	84.83	1.28
MAG381	d__Bacteria	p__Bacillota_A	c__Clostridia	o__TANB77	f__CAG-508	g__CAG-269	s__CAG-269 sp900551615	181	973758	37024	7069	2605	5380	57.72	0.93
MAG301	d__Bacteria	p__Bacillota_A	c__Clostridia	o__Peptostreptococcales	f__Anaerovoracaceae	g__Lentihominibacter	s__Lentihominibacter sp022775805	225	1006614	18474	5525	2296	4474	74.47	1.42
MAG101	d__Bacteria	p__Bacillota_A	c__Clostridia	o__Christensenellales	f__CAG-138	g__PeH17	s__PeH17 sp900542285	430	1405030	17096	3826	1860	3268	83.08	2.28
MAG503	d__Bacteria	p__Bacillota_A	c__Clostridia	o__Christensenellales	f__CAG-138	g__PeH17	s__PeH17 sp004556165	391	790587	7131	2214	1189	2022	55.46	0.7
MAG334	d__Bacteria	p__Bacillota_A	c__Clostridia	o__Oscillospirales	f__Oscillospiraceae	g__Faecousia	s__Unclassified	762	2370973	14633	3273	1818	3112	73.77	8.36
MAG616	d__Bacteria	p__Bacillota	c__Bacilli	o__Erysipelotrichales	f__Erysipelotrichaceae	g__Bulleidia	s__Bulleidia sp016293365	588	1718338	22154	3474	1490	2922	83.02	1.36
MAG545	d__Bacteria	p__Bacillota_A	c__Clostridia	o__Christensenellales	f__CAG-138	g__PeH17	s__PeH17 sp900542285	378	1283356	16715	4056	1735	3395	73.57	6.99
MAG298	d__Bacteria	p__Bacillota_A	c__Clostridia	o__Clostridiales	f__Clostridiaceae	g__Clostridium	s__Clostridium sp000435835	375	2760409	68955	13821	2792	7361	95.33	2.14
MAG411	d__Bacteria	p__Bacteroidota	c__Bacteroidia	o__Bacteroidales	f__Bacteroidaceae	g__UBA4372	s__UBA4372 sp900766785	665	1740853	11172	3028	1362	2618	72.83	3.84
MAG239	d__Bacteria	p__Bacillota_A	c__Clostridia	o__Oscillospirales	f__Butyricicoccaceae	g__Butyricicoccus_A	s__Butyricicoccus_A intestinisimiae	46	1766257	109361	51293	21354	38397	81.88	0.67
MAG37	d__Bacteria	p__Bacteroidota	c__Bacteroidia	o__Bacteroidales	f__Paludibacteraceae	g__RF16	s__RF16 sp016302585	378	1109445	23569	3690	1422	2935	54.6	4.23
MAG228	d__Bacteria	p__Bacillota	c__Bacilli	o__RF39	f__UBA660	g__UBA3789	s__UBA3789 sp934140575	59	911145	70286	27577	7319	15443	71.4	1.69
MAG243	d__Bacteria	p__Bacillota_A	c__Clostridia	o__Christensenellales	f__CAG-138	g__RGIG1693	s__RGIG1693 sp016293975	47	1686045	240192	96331	20086	35873	93.29	0.34
MAG488	d__Bacteria	p__Bacillota_A	c__Clostridia	o__Oscillospirales	f__Acutalibacteraceae	g__CAG-177	s__CAG-177 sp900771185	690	1604162	11557	2671	1287	2325	81.07	3.36
MAG573	d__Bacteria	p__Bacillota_A	c__Clostridia	o__Oscillospirales	f__Ruminococcaceae	g__Ruminococcus_C	s__Ruminococcus_C sp000433635	494	2240088	30964	6372	2002	4535	92.17	0.48
MAG154	d__Bacteria	p__Actinomycetota	c__Coriobacteriia	o__Coriobacteriales	f__QAMH01	g__W2P13-069	s__W2P13-069 sp004553405	617	1061198	7045	1736	1118	1720	68.07	4.72
MAG519	d__Bacteria	p__Bacteroidota	c__Bacteroidia	o__Bacteroidales	f__UBA932	g__Coprenecus	s__Coprenecus sp945787505	313	1619452	42258	6870	2227	5174	80.86	3.57
MAG588	d__Bacteria	p__Bacillota_A	c__Clostridia	o__Oscillospirales	f__Acutalibacteraceae	g__Eubacterium_R	s__Eubacterium_R sp900542875	77	1884190	269907	151729	22153	24470	97.99	0
MAG5	d__Bacteria	p__Bacillota_A	c__Clostridia	o__Lachnospirales	f__Lachnospiraceae	g__UBA1712	s__UBA1712 sp018056665	379	1081680	15376	3624	1369	2854	67.81	4.99
MAG377	d__Bacteria	p__Bacillota_A	c__Clostridia	o__Oscillospirales	f__Ruminococcaceae	g__SFIE01	s__SFIE01 sp004555405	236	1838186	38103	10660	3459	7789	90.25	0.68
MAG118	d__Bacteria	p__Bacillota_A	c__Clostridia	o__Oscillospirales	f__Acutalibacteraceae	g__Eubacterium_R	s__Eubacterium_R sp022772725	88	1726759	84919	35505	12127	19622	95.97	0.02
MAG489	d__Bacteria	p__Bacteroidota	c__Bacteroidia	o__Bacteroidales	f__P3	g__Onthomorpha	s__Onthomorpha sp004551865	69	2054520	312969	47999	16485	29776	97.85	1.08
MAG240	d__Bacteria	p__Bacillota_A	c__Clostridia	o__Oscillospirales	f__Ruminococcaceae	g__HUN007	s__HUN007 sp016296165	256	3167217	74645	30332	5598	12372	95.64	1.57
MAG474	d__Bacteria	p__Actinomycetota	c__Coriobacteriia	o__Coriobacteriales	f__QAMH01	g__W2P13-069	s__Unclassified	617	1216913	7844	2174	1156	1972	80.2	3.7
MAG180	d__Bacteria	p__Bacteroidota	c__Bacteroidia	o__Bacteroidales	f__UBA932	g__Cryptobacteroides	s__Cryptobacteroides sp022777585	379	1521020	15774	4588	2162	4013	67.35	0.95
MAG62	d__Bacteria	p__Bacillota_A	c__Clostridia	o__Lachnospirales	f__Lachnospiraceae	g__Agathobacter	s__Unclassified	224	2409513	80093	15882	5109	10757	93.04	2.51
MAG329	d__Bacteria	p__Bacillota_A	c__Clostridia	o__Oscillospirales	f__Ruminococcaceae	g__Ruminococcus	s__Ruminococcus flavefaciens_G	359	2678899	42448	12084	3367	7462	96.31	1.34
MAG64	d__Bacteria	p__Bacillota_A	c__Clostridia	o__Lachnospirales	f__Lachnospiraceae	g__UBA1712	s__UBA1712 sp018056665	473	1596655	16940	4278	1693	3376	89.9	8.14
MAG202	d__Bacteria	p__Bacillota_A	c__Clostridia	o__Oscillospirales	f__Oscillospiraceae	g__Faecousia	s__Unclassified	507	1570523	14378	3612	1722	3098	78.08	1.48
MAG587	d__Bacteria	p__Bacillota	c__Bacilli	o__Erysipelotrichales	f__Erysipelotrichaceae	g__Holdemanella	s__Holdemanella porci	183	1634121	81369	14512	4188	8930	92.05	1.8
MAG441	d__Bacteria	p__Spirochaetota	c__Spirochaetia	o__Sphaerochaetales	f__Sphaerochaetaceae	g__Ornithospirochaeta	s__Ornithospirochaeta sp016302165	541	1319709	16122	2705	1319	2439	73.25	3.04
MAG105	d__Bacteria	p__Spirochaetota	c__Spirochaetia	o__Sphaerochaetales	f__Sphaerochaetaceae	g__Unclassified	s__Unclassified	163	1101264	32043	9183	3181	6756	89.77	1.24
MAG366	d__Bacteria	p__Bacillota_A	c__Clostridia	o__Christensenellales	f__CAG-138	g__SFDB01	s__SFDB01 sp004558825	250	1492018	32933	8688	2831	5968	91.61	0.23
MAG576	d__Bacteria	p__Elusimicrobiota	c__Elusimicrobia	o__Elusimicrobiales	f__Elusimicrobiaceae	g__UBA1174	s__Unclassified	125	1574402	54971	19938	6068	12595	95.51	3.37
MAG548	d__Bacteria	p__Bacillota_A	c__Clostridia	o__Oscillospirales	f__Butyricicoccaceae	g__Butyricicoccus	s__Butyricicoccus sp004552245	525	1426718	16417	3214	1405	2718	65.78	0.85
MAG237	d__Bacteria	p__Bacillota_C	c__Negativicutes	o__Veillonellales	f__Megasphaeraceae	g__Megasphaera	s__Megasphaera elsdenii	668	1529689	11324	2506	1251	2290	72.73	2.32
MAG313	d__Bacteria	p__Bacillota_A	c__Clostridia	o__Oscillospirales	f__Ruminococcaceae	g__Ruminococcus	s__Ruminococcus flavefaciens_E	619	2695531	25354	5366	2250	4355	89.65	2.08
MAG36	d__Archaea	p__Methanobacteriota	c__Methanobacteria	o__Methanobacteriales	f__Methanobacteriaceae	g__Methanobrevibacter_A	s__Methanobrevibacter_A sp022775905	158	1883654	68053	20043	5532	11922	90.47	0.53
MAG219	d__Bacteria	p__Bacteroidota	c__Bacteroidia	o__Bacteroidales	f__UBA932	g__Cryptobacteroides	s__Cryptobacteroides sp945827785	364	1408768	18784	4351	2151	3870	71.25	3.27
MAG21	d__Bacteria	p__Bacillota_A	c__Clostridia	o__Oscillospirales	f__Oscillospiraceae	g__CAG-103	s__CAG-103 sp004556965	329	1709881	21464	6723	2573	5197	88.13	3.02
MAG22	d__Bacteria	p__Bacillota	c__Bacilli	o__RF39	f__UBA660	g__CAG-302	s__CAG-302 sp900543825	50	962800	98304	43721	9545	19256	70.67	0
MAG540	d__Bacteria	p__Bacteroidota	c__Bacteroidia	o__Bacteroidales	f__Bacteroidaceae	g__Alloprevotella	s__Unclassified	910	1615364	7265	1815	1131	1775	64.77	5.76
MAG270	d__Bacteria	p__Bacteroidota	c__Bacteroidia	o__Bacteroidales	f__Bacteroidaceae	g__UBA4372	s__UBA4372 sp900766785	721	1816204	9590	2771	1428	2519	70.27	1.03
MAG190	d__Bacteria	p__Bacteroidota	c__Bacteroidia	o__Bacteroidales	f__P3	g__Onthomorpha	s__Onthomorpha sp004551865	598	1391529	10507	2654	1301	2327	64.19	8.52
MAG341	d__Bacteria	p__Bacteroidota	c__Bacteroidia	o__Bacteroidales	f__UBA932	g__Cryptobacteroides	s__Unclassified	217	1786197	101777	11386	3836	8231	86.75	2.41
MAG458	d__Bacteria	p__Bacteroidota	c__Bacteroidia	o__Bacteroidales	f__Bacteroidaceae	g__UBA4372	s__UBA4372 sp900766785	609	1774191	18883	3363	1536	2913	70.14	1.77
MAG245	d__Bacteria	p__Bacteroidota	c__Bacteroidia	o__Bacteroidales	f__UBA932	g__Egerieousia	s__Egerieousia sp004561775	470	1095929	12790	2691	1255	2332	62.43	5.01
MAG345	d__Bacteria	p__Bacillota_A	c__Clostridia	o__Oscillospirales	f__Acutalibacteraceae	g__UBA6857	s__UBA6857 sp016293225	653	1496110	8909	2553	1291	2291	70.05	4.36
MAG485	d__Bacteria	p__Bacteroidota	c__Bacteroidia	o__Bacteroidales	f__Bacteroidaceae	g__UBA4372	s__UBA4372 sp900766785	618	1448859	11658	2605	1273	2344	61.88	0.93
MAG68	d__Bacteria	p__Bacillota	c__Bacilli	o__Lactobacillales	f__Lactobacillaceae	g__Lactobacillus	s__Lactobacillus johnsonii	339	1539229	27802	5664	2072	4540	69.25	2.17
MAG156	d__Bacteria	p__Actinomycetota	c__Coriobacteriia	o__Coriobacteriales	f__QAMH01	g__CACZQA01	s__CACZQA01 sp902783175	282	1788221	66475	8209	3087	6341	95.35	2.02
MAG420	d__Bacteria	p__Bacillota_A	c__Clostridia	o__Oscillospirales	f__Oscillospiraceae	g__CAG-103	s__CAG-103 sp900757655	628	1330959	10574	2368	1218	2119	61.26	2.16
MAG555	d__Bacteria	p__Bacillota	c__Bacilli	o__Mycoplasmatales	f__Metamycoplasmataceae	g__UBA710	s__Unclassified	136	572601	21891	5339	2187	4210	85.27	2.42
MAG415	d__Bacteria	p__Bacillota	c__Bacilli	o__Lactobacillales	f__Lactobacillaceae	g__Lactobacillus	s__Lactobacillus johnsonii	358	1516534	49236	7230	1658	4236	87.24	0.56
MAG241	d__Bacteria	p__Bacillota_A	c__Clostridia	o__Oscillospirales	f__Acutalibacteraceae	g__UBA7067	s__Unclassified	907	1497416	6906	1645	1085	1651	58.88	7.47
MAG165	d__Bacteria	p__Bacillota	c__Bacilli	o__Lactobacillales	f__Streptococcaceae	g__Streptococcus	s__Streptococcus hyointestinalis	641	1303541	9141	2240	1178	2034	68.08	1.83
MAG152	d__Bacteria	p__Bacteroidota	c__Bacteroidia	o__Bacteroidales	f__Bacteroidaceae	g__UBA4334	s__UBA4334 sp900316975	180	3001779	121432	34386	7014	16677	94.41	0.37
MAG425	d__Bacteria	p__Actinomycetota	c__Coriobacteriia	o__Coriobacteriales	f__Eggerthellaceae	g__Ellagibacter	s__Ellagibacter isourolithinifaciens	382	1495425	21820	4555	2001	3915	86.94	0
MAG453	d__Bacteria	p__Bacillota_A	c__Clostridia	o__Oscillospirales	f__Ruminococcaceae	g__Ruminiclostridium_E	s__Unclassified	365	2148338	28800	9221	2633	5886	94.16	1.12
MAG347	d__Bacteria	p__Bacillota_A	c__Clostridia	o__Oscillospirales	f__Oscillospiraceae	g__CAG-103	s__CAG-103 sp900317855	113	1683680	63700	20590	7785	14900	86.41	2.85
MAG551	d__Bacteria	p__Pseudomonadota	c__Gammaproteobacteria	o__Enterobacterales	f__Enterobacteriaceae	g__Escherichia	s__Escherichia coli	684	4004644	46490	7803	2581	5855	92.39	1.99
MAG399	d__Bacteria	p__Bacillota_A	c__Clostridia	o__Lachnospirales	f__Lachnospiraceae	g__UBA2868	s__UBA2868 sp004552595	355	1063887	24447	3653	1544	2997	57.76	1.71
MAG172	d__Bacteria	p__Spirochaetota	c__Spirochaetia	o__Treponematales	f__Treponemataceae	g__Treponema_D	s__Treponema_D sp900769325	582	1751493	12350	3543	1556	3009	84.06	4.62
MAG398	d__Bacteria	p__Bacillota_A	c__Clostridia	o__Oscillospirales	f__Oscillospiraceae	g__F23-B02	s__F23-B02 sp004556755	339	1427123	21590	5299	2145	4210	86.3	1.12
MAG247	d__Bacteria	p__Bacillota_A	c__Clostridia	o__Clostridiales	f__Clostridiaceae	g__Sarcina	s__Sarcina ventriculi	68	2243242	1068817	388884	41791	32989	91.13	1.38
MAG424	d__Bacteria	p__Bacillota_A	c__Clostridia	o__Oscillospirales	f__Acutalibacteraceae	g__CAG-177	s__CAG-177 sp016297555	475	1880368	22214	4626	2080	3959	86.02	4.65
MAG326	d__Bacteria	p__Bacteroidota	c__Bacteroidia	o__Bacteroidales	f__Paludibacteraceae	g__RGIG9608	s__RGIG9608 sp017456885	512	1540755	11025	3705	1605	3009	82.76	2.15
MAG562	d__Bacteria	p__Bacillota_A	c__Clostridia	o__Oscillospirales	f__Ruminococcaceae	g__Ruminococcus_C	s__Ruminococcus_C sp000433635	748	1435477	7637	2007	1137	1919	67.44	4.7
MAG80	d__Bacteria	p__Spirochaetota	c__Spirochaetia	o__Treponematales	f__Treponemataceae	g__Treponema_D	s__Treponema_D sp016292805	151	2198527	94989	27812	6783	14560	89.84	0.36
MAG120	d__Archaea	p__Methanobacteriota	c__Methanobacteria	o__Methanobacteriales	f__Methanobacteriaceae	g__Methanobrevibacter_A	s__Methanobrevibacter_A sp022775905	354	1251096	18571	4263	1904	3534	82.62	2.79
MAG218	d__Bacteria	p__Bacillota_A	c__Clostridia	o__Oscillospirales	f__Ruminococcaceae	g__UMGS1668	s__UMGS1668 sp016296485	436	1290881	18344	3464	1524	2961	82.12	4.7
MAG633	d__Bacteria	p__Bacillota_A	c__Clostridia	o__Lachnospirales	f__Lachnospiraceae	g__Blautia_A	s__Blautia_A sp000285855	216	1618851	73827	11043	3075	7495	65.92	0
MAG25	d__Bacteria	p__Bacteroidota	c__Bacteroidia	o__Bacteroidales	f__UBA932	g__Egerieousia	s__Egerieousia sp004561775	658	1556891	12371	2838	1268	2366	82.58	9.51
MAG342	d__Bacteria	p__Bacillota	c__Bacilli	o__RF39	f__UBA660	g__CAG-914	s__CAG-914 sp000437895	255	1326069	30089	7446	2339	5200	88.76	6.74
MAG200	d__Bacteria	p__Bacillota	c__Bacilli	o__Erysipelotrichales	f__Erysipelotrichaceae	g__UBA636	s__UBA636 sp002299675	364	1260662	27252	3712	1934	3463	82.06	0.37
MAG109	d__Bacteria	p__Bacillota_A	c__Clostridia	o__Oscillospirales	f__Oscillospiraceae	g__Faecousia	s__Unclassified	199	1227234	29005	7718	3009	6167	64.2	0.67
MAG108	d__Bacteria	p__Bacillota	c__Bacilli	o__Erysipelotrichales	f__Erysipelotrichaceae	g__Floccifex	s__Floccifex porci	414	1398452	15270	4208	1707	3378	81.63	3
MAG184	d__Bacteria	p__Bacillota_A	c__Clostridia	o__Oscillospirales	f__Acutalibacteraceae	g__UBA6857	s__UBA6857 sp016293225	514	1234100	12132	2708	1332	2401	63.21	0.67
MAG123	d__Bacteria	p__Bacillota_A	c__Clostridia	o__Christensenellales	f__CAG-917	g__RGIG4097	s__Unclassified	109	1365144	50571	18881	6016	12524	81.97	1.59
MAG206	d__Bacteria	p__Bacillota_A	c__Clostridia	o__Oscillospirales	f__Oscillospiraceae	g__F23-B02	s__F23-B02 sp004558025	311	1004659	12983	3561	1910	3230	62.26	0.96
MAG423	d__Bacteria	p__Bacillota	c__Bacilli	o__RF39	f__UBA660	g__CAG-533	s__CAG-533 sp000434495	160	940758	21893	8276	2691	5880	81.46	3.37
MAG256	d__Bacteria	p__Bacteroidota	c__Bacteroidia	o__Bacteroidales	f__UBA932	g__Cryptobacteroides	s__Unclassified	367	1430774	20428	4580	2047	3899	60.16	7.3
MAG155	d__Bacteria	p__Bacillota_A	c__Clostridia	o__Oscillospirales	f__Acutalibacteraceae	g__Ruminococcus_E	s__Ruminococcus_E sp022779485	60	1831525	161276	88031	20029	30525	81.88	0
MAG507	d__Bacteria	p__Bacteroidota	c__Bacteroidia	o__Bacteroidales	f__Muribaculaceae	g__SFTJ01	s__SFTJ01 sp945612775	726	2180626	36190	3434	1618	3004	81.25	1.63
MAG12	d__Bacteria	p__Bacillota_C	c__Negativicutes	o__Selenomonadales	f__Selenomonadaceae	g__CAMCDL01	s__CAMCDL01 sp945873565	589	1090554	8129	1945	1154	1852	59.04	3.4
MAG161	d__Bacteria	p__Pseudomonadota	c__Gammaproteobacteria	o__Burkholderiales	f__Rhodocyclaceae	g__SFHR01	s__SFHR01 sp004555545	179	1750957	61196	14981	4515	9782	87.43	1.18
MAG47	d__Bacteria	p__Bacillota_A	c__Clostridia	o__Peptostreptococcales	f__Anaerovoracaceae	g__CAG-238	s__CAG-238 sp945644815	208	1215298	37693	8030	2718	5843	80.98	1.11
MAG365	d__Bacteria	p__Bacillota_A	c__Clostridia	o__Oscillospirales	f__Ruminococcaceae	g__Gemmiger	s__Gemmiger variabilis_A	639	1116509	4931	1833	1131	1747	58.87	0.23
MAG421	d__Bacteria	p__Bacillota_A	c__Clostridia	o__Oscillospirales	f__Acutalibacteraceae	g__Eubacterium_R	s__Eubacterium_R sp900542875	52	1769334	107657	53834	18090	34026	96.22	0.67
MAG615	d__Bacteria	p__Bacillota_A	c__Clostridia	o__Peptostreptococcales	f__Anaerovoracaceae	g__RUG708	s__RUG708 sp900321625	544	1516883	16922	3232	1493	2788	78.33	0.85
MAG644	d__Archaea	p__Methanobacteriota	c__Methanobacteria	o__Methanobacteriales	f__Methanobacteriaceae	g__Methanobrevibacter_A	s__Methanobrevibacter_A sp900769095	320	1135601	18933	4044	2094	3549	57.79	1.66
MAG41	d__Bacteria	p__Bacillota_A	c__Clostridia	o__Lachnospirales	f__Lachnospiraceae	g__UBA1712	s__UBA1712 sp018056665	314	1333435	27621	4899	2220	4247	79.42	2.31
MAG557	d__Bacteria	p__Bacteroidota	c__Bacteroidia	o__Bacteroidales	f__Paludibacteraceae	g__W0P28-013	s__W0P28-013 sp004557405	410	1666934	24319	5403	1956	4066	86.99	1.61
MAG533	d__Bacteria	p__Bacteroidota	c__Bacteroidia	o__Bacteroidales	f__UBA932	g__Coprenecus	s__Coprenecus sp945787505	375	1046013	14754	2864	1759	2789	57.4	2.38
MAG27	d__Bacteria	p__Bacillota_A	c__Clostridia	o__Oscillospirales	f__Ruminococcaceae	g__UMGS1668	s__UMGS1668 sp016296485	503	1263154	10044	2952	1340	2511	76.75	0.84
MAG28	d__Bacteria	p__Bacillota	c__Bacilli	o__Lactobacillales	f__Lactobacillaceae	g__Limosilactobacillus	s__Limosilactobacillus reuteri	116	1530572	72319	26362	5256	13195	96.06	0.54
MAG99	d__Bacteria	p__Bacteroidota	c__Bacteroidia	o__Bacteroidales	f__UBA932	g__Cryptobacteroides	s__Cryptobacteroides sp004552965	550	1129958	7158	2215	1208	2054	57.27	1.88
MAG429	d__Bacteria	p__Bacillota	c__Bacilli	o__Lactobacillales	f__Lactobacillaceae	g__Limosilactobacillus	s__Limosilactobacillus reuteri	375	1355007	46607	3969	1972	3613	76.42	0.54
MAG384	d__Bacteria	p__Bacteroidota	c__Bacteroidia	o__Bacteroidales	f__Bacteroidaceae	g__UBA4334	s__UBA4334 sp900316975	234	2325177	53856	14241	4621	9937	85.32	0.37
MAG417	d__Bacteria	p__Bacillota_A	c__Clostridia	o__Christensenellales	f__CAG-917	g__CAG-349	s__CAG-349 sp003539515	373	1264703	16715	4334	1648	3391	79.29	3.26
MAG2	d__Bacteria	p__Bacillota_A	c__Clostridia	o__Oscillospirales	f__Ruminococcaceae	g__HUN007	s__HUN007 sp945876405	661	2605603	16671	4529	2122	3942	85.22	1.89
MAG30	d__Bacteria	p__Bacteroidota	c__Bacteroidia	o__Bacteroidales	f__UBA932	g__Cryptobacteroides	s__Cryptobacteroides sp945487035	281	1448478	34827	6357	2451	5155	79.19	2.95
MAG496	d__Bacteria	p__Spirochaetota	c__Spirochaetia	o__Treponematales	f__Treponemataceae	g__Treponema_D	s__Treponema_D sp900769325	577	1561352	13498	3217	1435	2706	76.32	3.32
MAG472	d__Bacteria	p__Bacillota	c__Bacilli	o__Lactobacillales	f__Lactobacillaceae	g__Lactobacillus	s__Lactobacillus amylovorus	168	1023276	48291	9799	2533	6091	56.51	0.22
MAG469	d__Bacteria	p__Bacillota_A	c__Clostridia	o__Lachnospirales	f__Lachnospiraceae	g__Pararoseburia	s__Pararoseburia lenta	62	2043472	170033	49286	15863	32959	93.43	0
MAG352	d__Bacteria	p__Actinomycetota	c__Coriobacteriia	o__Coriobacteriales	f__Coriobacteriaceae	g__Collinsella	s__Collinsella sp002391315	528	1490703	13904	3332	1435	2823	84.45	3.29
MAG32	d__Bacteria	p__Bacillota	c__Bacilli	o__RF39	f__UBA660	g__UBA6985	s__Unclassified	24	1375340	286867	105584	31980	57306	90.45	1.12
MAG497	d__Bacteria	p__Bacillota_A	c__Clostridia	o__Oscillospirales	f__Acutalibacteraceae	g__Eubacterium_R	s__Eubacterium_R sp900548085	39	1714819	264611	76581	17614	43970	84.23	0.36
MAG332	d__Bacteria	p__Bacillota_C	c__Negativicutes	o__Acidaminococcales	f__Acidaminococcaceae	g__Phascolarctobacterium_A	s__Phascolarctobacterium_A sp900553055	500	1572266	19958	3854	1525	3145	76.06	6.06
MAG391	d__Bacteria	p__Bacillota	c__Bacilli	o__RF39	f__UBA660	g__Scybalousia	s__Scybalousia sp900542735	383	1039595	9991	3029	1528	2714	55.07	7.89
MAG618	d__Bacteria	p__Bacillota_A	c__Clostridia	o__Lachnospirales	f__Lachnospiraceae	g__UBA2868	s__UBA2868 sp004552595	573	1860870	28450	4280	1459	3248	77.36	4.48
MAG100	d__Bacteria	p__Bacteroidota	c__Bacteroidia	o__Bacteroidales	f__F082	g__Limimorpha	s__Limimorpha sp900769945	436	1637291	24153	4642	1816	3755	82.57	1.34
MAG558	d__Bacteria	p__Bacillota_A	c__Clostridia	o__Oscillospirales	f__Ruminococcaceae	g__Gemmiger	s__Gemmiger variabilis_B	232	2808791	60035	19974	5382	12107	89.6	1.19
MAG504	d__Bacteria	p__Bacillota_A	c__Clostridia	o__TANB77	f__CAG-465	g__CAG-465	s__CAG-465 sp934130595	65	1320996	86311	30104	14376	20323	76.46	5.24
MAG525	d__Bacteria	p__Bacillota_A	c__Clostridia	o__Lachnospirales	f__Lachnospiraceae	g__Agathobacter	s__Agathobacter sp022767075	108	1865096	92890	29939	8354	17269	88.41	1.09
MAG87	d__Bacteria	p__Bacillota_A	c__Clostridia	o__Oscillospirales	f__Acutalibacteraceae	g__CAG-177	s__CAG-177 sp900771185	385	1168361	17714	3235	1781	3035	54.87	0.22
MAG215	d__Bacteria	p__Bacteroidota	c__Bacteroidia	o__Bacteroidales	f__Paludibacteraceae	g__RF16	s__RF16 sp021152555	186	1306698	27607	9968	3681	7025	75.65	0.54
MAG31	d__Bacteria	p__Verrucomicrobiota	c__Kiritimatiellia	o__RFP12	f__UBA1067	g__Spyradenecus	s__Unclassified	915	1361553	4771	1469	1063	1488	50.79	8.69
MAG57	d__Bacteria	p__Bacteroidota	c__Bacteroidia	o__Bacteroidales	f__Bacteroidaceae	g__Prevotella	s__Prevotella sp945788485	759	1916031	10733	2863	1392	2524	76.36	2.7
MAG339	d__Bacteria	p__Bacillota_A	c__Clostridia	o__Oscillospirales	f__Acutalibacteraceae	g__Fimenecus	s__Unclassified	501	1771916	21041	4287	1783	3537	87.75	3.08
MAG74	d__Bacteria	p__Bacillota	c__Bacilli	o__RF39	f__UBA660	g__CAG-605	s__CAG-605 sp000433475	118	805818	25329	8817	3444	6829	50.08	0
MAG481	d__Bacteria	p__Bacillota_A	c__Clostridia	o__Oscillospirales	f__Oscillospiraceae	g__CAG-103	s__CAG-103 sp900317855	746	1672084	10633	2510	1228	2241	75.2	7.12
MAG571	d__Bacteria	p__Spirochaetota	c__Spirochaetia	o__Treponematales	f__Treponemataceae	g__Treponema_D	s__Treponema_D sp016293915	453	2191883	37430	6352	2209	4839	82.56	2.02
MAG531	d__Bacteria	p__Bacillota_A	c__Clostridia	o__Peptostreptococcales	f__Anaerovoracaceae	g__Lentihominibacter	s__Lentihominibacter sp022775805	236	1046227	26200	5478	2245	4433	74.16	1.42
MAG26	d__Bacteria	p__Spirochaetota	c__Spirochaetia	o__Treponematales	f__Treponemataceae	g__Treponema_D	s__Treponema_D sp016296655	493	1986742	20494	4683	2300	4030	80.38	0
MAG490	d__Bacteria	p__Bacillota_A	c__Clostridia	o__Christensenellales	f__CAG-138	g__SFDB01	s__SFDB01 sp004558825	520	1345490	11183	2839	1454	2587	84.65	1.67
MAG107	d__Bacteria	p__Spirochaetota	c__Spirochaetia	o__Treponematales	f__Treponemataceae	g__Treponema_D	s__Treponema_D sp016293645	738	1779739	13171	2687	1331	2412	73.77	1.7
MAG410	d__Bacteria	p__Bacillota	c__Bacilli	o__Erysipelotrichales	f__Erysipelotrichaceae	g__Absicoccus	s__Absicoccus porci	350	1317932	20353	4349	2011	3766	79.72	5.47
MAG515	d__Bacteria	p__Spirochaetota	c__Spirochaetia	o__Sphaerochaetales	f__Sphaerochaetaceae	g__Ornithospirochaeta	s__Ornithospirochaeta sp016302165	541	1416656	23342	2989	1406	2619	73.17	0.67
MAG563	d__Bacteria	p__Bacteroidota	c__Bacteroidia	o__Bacteroidales	f__UBA3663	g__UBA3663	s__Unclassified	640	2954096	26123	5124	2665	4616	70.4	8.96
MAG66	d__Bacteria	p__Bacillota_A	c__Clostridia	o__Oscillospirales	f__Acutalibacteraceae	g__Fimenecus	s__Unclassified	374	1631159	30578	5420	2226	4361	84.33	2.58
MAG84	d__Bacteria	p__Bacillota_A	c__Clostridia	o__TANB77	f__CAG-508	g__HGM13634	s__Unclassified	269	1439197	53068	6583	2343	5350	67.42	3.8
MAG404	d__Bacteria	p__Bacillota_A	c__Clostridia	o__Oscillospirales	f__Acutalibacteraceae	g__CAG-177	s__CAG-177 sp016297555	407	1540055	22330	4447	2007	3784	77.47	2.01
MAG129	d__Bacteria	p__Bacillota	c__Bacilli	o__Lactobacillales	f__Lactobacillaceae	g__Lactobacillus	s__Unclassified	270	1661485	51337	12263	2219	6154	83.24	2.98
MAG249	d__Bacteria	p__Bacillota_A	c__Clostridia	o__Oscillospirales	f__Ruminococcaceae	g__Gemmiger	s__Gemmiger sp004561545	185	1793332	51959	13748	4592	9694	66.81	0.91
MAG147	d__Bacteria	p__Bacillota	c__Bacilli	o__Erysipelotrichales	f__Erysipelotrichaceae	g__UBA636	s__UBA636 sp002299675	434	1205765	13809	3402	1439	2778	74.76	0.32
MAG177	d__Bacteria	p__Bacillota_A	c__Clostridia	o__Lachnospirales	f__Lachnospiraceae	g__Agathobacter	s__Agathobacter sp900317585	332	1988264	26293	8233	2899	5989	65.9	0
MAG46	d__Bacteria	p__Bacillota_A	c__Clostridia	o__Oscillospirales	f__UMGS1384	g__UMGS1384	s__UMGS1384 sp018384365	524	1612309	10798	3315	1811	3077	73.67	1.01
MAG273	d__Bacteria	p__Bacillota	c__Bacilli	o__Erysipelotrichales	f__Erysipelotrichaceae	g__UBA636	s__UBA636 sp002299675	450	1400622	20495	3893	1547	3112	82.81	1.43
MAG59	d__Bacteria	p__Bacteroidota	c__Bacteroidia	o__Bacteroidales	f__Paludibacteraceae	g__RF16	s__RF16 sp022777485	722	1554495	10223	2276	1236	2153	65.34	1.94
MAG18	d__Bacteria	p__Bacillota	c__Bacilli	o__Lactobacillales	f__Lactobacillaceae	g__Lactobacillus	s__Lactobacillus sp910589675	280	1326860	46703	6858	2126	4739	73.05	4.56
MAG116	d__Bacteria	p__Actinomycetota	c__Coriobacteriia	o__Coriobacteriales	f__Atopobiaceae	g__Paratractidigestivibacter	s__Paratractidigestivibacter faecalis	363	1065425	14318	3096	1752	2935	71.53	8.88
MAG321	d__Bacteria	p__Campylobacterota	c__Campylobacteria	o__Campylobacterales	f__Campylobacteraceae	g__Campylobacter	s__Campylobacter sp945873855	563	1037917	7537	1896	1154	1844	64.89	0.45
MAG363	d__Archaea	p__Thermoplasmatota	c__Thermoplasmata	o__Methanomassiliicoccales	f__Methanomethylophilaceae	g__UBA71	s__Unclassified	562	936739	5406	1665	1122	1667	68.56	1.84
MAG4	d__Bacteria	p__Bacillota_A	c__Clostridia	o__Oscillospirales	f__Oscillospiraceae	g__F23-B02	s__F23-B02 sp016292445	592	1153349	7171	2061	1219	1948	64.13	7.49
MAG370	d__Bacteria	p__Bacillota_A	c__Clostridia	o__Lachnospirales	f__Lachnospiraceae	g__Pararoseburia	s__Unclassified	606	1624102	11525	3087	1501	2680	82.65	3.96
MAG600	d__Bacteria	p__Bacteroidota	c__Bacteroidia	o__Bacteroidales	f__Bacteroidaceae	g__UBA4372	s__UBA4372 sp900766785	804	1534043	6951	1990	1203	1908	62.05	3.44
MAG393	d__Bacteria	p__Bacteroidota	c__Bacteroidia	o__Bacteroidales	f__F082	g__Limimorpha	s__Limimorpha sp900769945	48	2303000	218360	99362	23891	47979	97.85	0.54
MAG159	d__Bacteria	p__Bacillota	c__Bacilli	o__Lactobacillales	f__Lactobacillaceae	g__Limosilactobacillus	s__Limosilactobacillus coleohominis	451	1343923	14452	3056	1830	2980	61.04	7.65
MAG13	d__Bacteria	p__Spirochaetota	c__Spirochaetia	o__Treponematales	f__Treponemataceae	g__Treponema_D	s__Treponema_D sp016293005	357	1606300	27926	5643	2113	4499	82.34	2.45
MAG17	d__Bacteria	p__Bacillota_A	c__Clostridia	o__Oscillospirales	f__Acutalibacteraceae	g__Eubacterium_R	s__Unclassified	187	1631547	59475	11289	4303	8725	96.25	1.68
MAG413	d__Bacteria	p__Bacteroidota	c__Bacteroidia	o__Bacteroidales	f__UBA932	g__Cryptobacteroides	s__Cryptobacteroides sp000432655	1077	2063975	11415	1987	1166	1916	60.9	6.66
MAG478	d__Archaea	p__Methanobacteriota	c__Methanobacteria	o__Methanobacteriales	f__Methanobacteriaceae	g__Methanobrevibacter	s__Methanobrevibacter ruminantium_A	137	1869698	77848	24411	5930	13647	96	1.02
MAG430	d__Bacteria	p__Bacteroidota	c__Bacteroidia	o__Bacteroidales	f__UBA932	g__Cryptobacteroides	s__Cryptobacteroides sp022774085	617	2142518	23418	5121	1467	3472	59.47	8.62
MAG198	d__Bacteria	p__Bacillota_A	c__Clostridia	o__Oscillospirales	f__Oscillospiraceae	g__Faecousia	s__Unclassified	114	2212960	118601	31139	9158	19412	79.2	4.36
MAG631	d__Bacteria	p__Bacteroidota	c__Bacteroidia	o__Bacteroidales	f__Bacteroidaceae	g__UBA4372	s__UBA4372 sp900766785	621	1462454	19183	2627	1265	2355	65.83	2.04
MAG617	d__Bacteria	p__Spirochaetota	c__Spirochaetia	o__Sphaerochaetales	f__Sphaerochaetaceae	g__Ornithospirochaeta	s__Ornithospirochaeta sp016302165	395	1077796	12015	2768	1757	2729	57.8	2.84
MAG527	d__Bacteria	p__Spirochaetota	c__Spirochaetia	o__Treponematales	f__Treponemataceae	g__Treponema_D	s__Unclassified	288	2671641	59723	13701	4081	9277	95.45	8.61
MAG636	d__Bacteria	p__Bacillota	c__Bacilli	o__Lactobacillales	f__Lactobacillaceae	g__Limosilactobacillus	s__Limosilactobacillus sp002299975	614	1507871	23672	2738	1280	2456	76.2	4.83
MAG280	d__Bacteria	p__Bacillota_A	c__Clostridia	o__Christensenellales	f__CAG-138	g__PeH17	s__PeH17 sp900542285	274	936138	16553	3739	1973	3417	56.96	0.34
MAG226	d__Bacteria	p__Bacteroidota	c__Bacteroidia	o__Bacteroidales	f__Muribaculaceae	g__Sodaliphilus	s__Sodaliphilus sp004557565	632	2433885	25722	5215	1767	3851	93.02	1.85
MAG194	d__Bacteria	p__Bacillota	c__Bacilli	o__Erysipelotrichales	f__Erysipelotrichaceae	g__Floccifex	s__Floccifex porci	486	827122	5396	1749	1135	1702	55.81	2.29
MAG186	d__Bacteria	p__Planctomycetota	c__Planctomycetia	o__Pirellulales	f__Thermoguttaceae	g__RUG369	s__Unclassified	1416	3020111	9974	2314	1219	2133	72.63	1.22
MAG248	d__Bacteria	p__Bacteroidota	c__Bacteroidia	o__Bacteroidales	f__Paludibacteraceae	g__RGIG9608	s__RGIG9608 sp017456885	565	1343565	11160	2596	1358	2378	74.42	2.15
MAG112	d__Bacteria	p__Bacteroidota	c__Bacteroidia	o__Bacteroidales	f__UBA932	g__Cryptobacteroides	s__Cryptobacteroides sp945487035	287	1039746	13565	4055	2161	3623	55.71	9.52
MAG362	d__Bacteria	p__Bacillota	c__Bacilli	o__Lactobacillales	f__Lactobacillaceae	g__Lactobacillus	s__Lactobacillus delbrueckii_B	456	1786860	31953	5353	1775	3919	91.28	3.01
MAG144	d__Bacteria	p__Bacillota_A	c__Clostridia	o__Lachnospirales	f__Lachnospiraceae	g__CALZKI01	s__Unclassified	795	1660941	5699	2034	1622	2089	55.18	8.77
MAG355	d__Bacteria	p__Bacillota_A	c__Clostridia	o__Lachnospirales	f__Lachnospiraceae	g__UBA1712	s__UBA1712 sp900766815	491	1157819	15171	2955	1171	2358	61.88	6.83
MAG319	d__Bacteria	p__Bacteroidota	c__Bacteroidia	o__Bacteroidales	f__Paludibacteraceae	g__Enterocola	s__Unclassified	498	847008	5198	1740	1122	1701	52.77	0.65
MAG432	d__Bacteria	p__Bacillota_A	c__Clostridia	o__Oscillospirales	f__Acutalibacteraceae	g__CAG-177	s__CAG-177 sp016295895	731	1261562	6484	1750	1144	1726	61.86	2.68
MAG49	d__Bacteria	p__Bacillota	c__Bacilli	o__RF39	f__UBA660	g__CAG-914	s__CAG-914 sp000437895	204	793918	25471	4636	1913	3892	71.57	3.37
MAG477	d__Bacteria	p__Bacillota_A	c__Clostridia	o__Lachnospirales	f__Lachnospiraceae	g__RGIG8767	s__RGIG8767 sp016294075	443	1411169	14113	3832	1649	3185	74.17	0.86
MAG292	d__Bacteria	p__Bacteroidota	c__Bacteroidia	o__Bacteroidales	f__Bacteroidaceae	g__UBA4334	s__UBA4334 sp016302435	396	1340338	22572	3606	2016	3385	55.67	0
MAG480	d__Bacteria	p__Bacillota	c__Bacilli	o__Lactobacillales	f__Lactobacillaceae	g__Lactobacillus	s__Lactobacillus johnsonii	562	1697894	28554	3455	1569	3021	73.5	3.16
MAG117	d__Bacteria	p__Bacillota	c__Bacilli	o__Erysipelotrichales	f__Erysipelotrichaceae	g__Bulleidia	s__Bulleidia timonensis	60	2232947	172123	71584	17258	37216	99.05	2.22
MAG333	d__Bacteria	p__Bacillota	c__Bacilli	o__Lactobacillales	f__Lactobacillaceae	g__Limosilactobacillus	s__Limosilactobacillus mucosae	372	1954062	68552	8331	2196	5253	98.02	3.61
MAG647	d__Bacteria	p__Bacillota_A	c__Clostridia	o__Oscillospirales	f__Ruminococcaceae	g__Firm-04	s__Unclassified	716	1243411	5504	1773	1130	1737	55.58	1.01
MAG589	d__Bacteria	p__Bacteroidota	c__Bacteroidia	o__Bacteroidales	f__Bacteroidaceae	g__Prevotella	s__Prevotella sp900547005	421	2207203	24063	6556	2713	5243	89.99	0.96
MAG403	d__Bacteria	p__Bacillota	c__Bacilli	o__Erysipelotrichales	f__Erysipelotrichaceae	g__Traorella	s__Unclassified	87	1651834	107233	52249	14249	18987	97.17	1.42
MAG591	d__Bacteria	p__Bacillota	c__Bacilli	o__Erysipelotrichales	f__Erysipelotrichaceae	g__UBA636	s__UBA636 sp002299675	346	1816569	29326	6551	2529	5250	88.22	2.38
MAG235	d__Bacteria	p__Bacillota_A	c__Clostridia	o__Lachnospirales	f__Lachnospiraceae	g__Lachnospira	s__Unclassified	425	1537705	14340	4024	1989	3618	72.83	0.89
MAG392	d__Bacteria	p__Bacillota	c__Bacilli	o__Erysipelotrichales	f__Erysipelotrichaceae	g__UBA1783	s__UBA1783 sp016302195	320	1048617	15766	3823	1793	3277	68.77	6.6
MAG614	d__Bacteria	p__Bacillota_A	c__Clostridia	o__Oscillospirales	f__Butyricicoccaceae	g__Butyricicoccus_A	s__Butyricicoccus_A sp945486175	442	1236187	9730	2952	1759	2797	53.39	1.67
MAG6	d__Bacteria	p__Bacillota	c__Bacilli	o__RF39	f__UBA660	g__Onthousia	s__Onthousia sp014846175	191	1128720	91061	8118	2622	5910	72.27	4.12
MAG203	d__Bacteria	p__Bacteroidota	c__Bacteroidia	o__Bacteroidales	f__Bacteroidaceae	g__Prevotella	s__Prevotella sp004555245	434	1292376	11609	3157	1889	2978	52.66	0
MAG171	d__Bacteria	p__Bacillota_A	c__Clostridia	o__Lachnospirales	f__Anaerotignaceae	g__Anaerotignum	s__Anaerotignum sp004557645	626	1318462	8683	2291	1236	2106	70.91	2.47
MAG121	d__Bacteria	p__Bacillota_A	c__Clostridia	o__Oscillospirales	f__Oscillospiraceae	g__Faecousia	s__Unclassified	181	2277552	57463	19326	5865	12583	94.79	0.67
MAG536	d__Bacteria	p__Bacillota_A	c__Clostridia	o__Christensenellales	f__CAG-138	g__Phil1	s__Phil1 sp004558525	157	1600269	45839	14655	5066	10193	94.21	0
MAG353	d__Bacteria	p__Bacillota	c__Bacilli	o__Lactobacillales	f__Lactobacillaceae	g__Lactobacillus	s__Lactobacillus johnsonii	190	954008	44087	6431	2347	5021	66.64	0.39
MAG197	d__Bacteria	p__Bacteroidota	c__Bacteroidia	o__Bacteroidales	f__Muribaculaceae	g__CAG-485	s__CAG-485 sp905214735	97	2186894	67359	34999	11638	22545	93.27	0.38
MAG102	d__Bacteria	p__Bacillota_A	c__Clostridia	o__Lachnospirales	f__Lachnospiraceae	g__Acetatifactor	s__Acetatifactor sp016293615	292	2507769	43580	12957	3691	8588	91.87	2.1
MAG7	d__Bacteria	p__Bacillota_A	c__Clostridia	o__Oscillospirales	f__Ruminococcaceae	g__Gemmiger	s__Unclassified	1050	1466600	3738	1362	1058	1397	52.29	6.75
MAG222	d__Bacteria	p__Verrucomicrobiota	c__Verrucomicrobiae	o__Verrucomicrobiales	f__Akkermansiaceae	g__Akkermansia	s__Akkermansia sp017415995	224	2620993	63687	22717	5238	11701	90.48	0
MAG561	d__Bacteria	p__Bacillota_A	c__Clostridia	o__Oscillospirales	f__Acutalibacteraceae	g__CAG-177	s__CAG-177 sp016295895	675	1866672	21370	3256	1460	2765	88.83	1.29
MAG437	d__Bacteria	p__Spirochaetota	c__Spirochaetia	o__Sphaerochaetales	f__Sphaerochaetaceae	g__Bullifex	s__Bullifex sp022788185	699	1313025	8163	1945	1186	1878	66.48	4.7
MAG45	d__Bacteria	p__Spirochaetota	c__Spirochaetia	o__Treponematales	f__Treponemataceae	g__Treponema_D	s__Treponema_D sp002395155	115	2726032	177411	44547	11747	23705	86.01	0.7
MAG523	d__Bacteria	p__Spirochaetota	c__Spirochaetia	o__Treponematales	f__Treponemataceae	g__Treponema_D	s__Treponema_D sp018385415	102	2258515	142536	54768	10841	22142	86.01	2.93
MAG232	d__Bacteria	p__Bacillota	c__Bacilli	o__Erysipelotrichales	f__Erysipelotrichaceae	g__UBA636	s__UBA636 sp002299675	428	1528529	18847	4757	1714	3571	87.62	1.05
MAG491	d__Bacteria	p__Actinomycetota	c__Coriobacteriia	o__Coriobacteriales	f__QAMH01	g__W2P13-069	s__W2P13-069 sp004553405	355	985406	11669	2899	1750	2776	65.49	2.58
MAG166	d__Bacteria	p__Bacillota_A	c__Clostridia	o__Oscillospirales	f__Oscillospiraceae	g__F23-B02	s__F23-B02 sp004556755	350	1435344	19961	5430	2063	4101	87.3	1.06
MAG378	d__Bacteria	p__Spirochaetota	c__Spirochaetia	o__Sphaerochaetales	f__Sphaerochaetaceae	g__Ornithospirochaeta	s__Ornithospirochaeta sp016302165	624	1463390	10141	2670	1313	2345	70.82	0
MAG255	d__Bacteria	p__Bacillota_A	c__Clostridia	o__Oscillospirales	f__Oscillospiraceae	g__UBA2658	s__UBA2658 sp018385135	504	1495973	11308	3526	1611	2968	82.95	2.43
MAG440	d__Bacteria	p__Spirochaetota	c__Spirochaetia	o__Treponematales	f__Treponemataceae	g__Treponema_D	s__Treponema_D sp016293915	343	2187216	30535	8927	3090	6377	81.31	2.33
MAG461	d__Bacteria	p__Actinomycetota	c__Coriobacteriia	o__Coriobacteriales	f__QAMH01	g__W2P13-069	s__W2P13-069 sp004553405	369	1396204	21000	4214	2050	3784	86.39	3.23
MAG320	d__Bacteria	p__Bacillota	c__Bacilli	o__Lactobacillales	f__Lactobacillaceae	g__Lactobacillus	s__Lactobacillus johnsonii	228	1547780	48838	9358	3284	6789	80.59	2.25
MAG63	d__Bacteria	p__Bacillota	c__Bacilli	o__Lactobacillales	f__Lactobacillaceae	g__Lactobacillus	s__Lactobacillus amylovorus	322	1296776	35207	5987	1673	4027	80.02	1.36
MAG379	d__Bacteria	p__Bacteroidota	c__Bacteroidia	o__Bacteroidales	f__UBA932	g__Egerieousia	s__Egerieousia sp004561775	401	1096946	10905	3260	1429	2736	64.92	4.29
MAG69	d__Bacteria	p__Bacteroidota	c__Bacteroidia	o__Bacteroidales	f__P3	g__Onthomorpha	s__Onthomorpha sp004551865	325	1425475	24081	5149	2297	4386	85.22	1.34
MAG79	d__Bacteria	p__Bacillota_A	c__Clostridia	o__Monoglobales	f__Monoglobaceae	g__CAMCUJ01	s__CAMCUJ01 sp945878965	517	1223744	13686	2710	1279	2367	64.65	2.46
MAG443	d__Bacteria	p__Bacillota_A	c__Clostridia	o__Oscillospirales	f__Oscillospiraceae	g__CAG-103	s__CAG-103 sp004556965	300	1531595	31613	6754	2431	5105	85.11	2.01
MAG575	d__Bacteria	p__Bacteroidota	c__Bacteroidia	o__Bacteroidales	f__UBA932	g__Cryptobacteroides	s__Unclassified	279	1784173	50407	9475	2837	6395	79.89	6.3
MAG132	d__Bacteria	p__Bacillota	c__Bacilli	o__RF39	f__UBA660	g__CAG-605	s__CAG-605 sp934096535	165	1318960	51980	16563	3299	7994	76.84	3.51
MAG493	d__Bacteria	p__Bacillota_A	c__Clostridia	o__Lachnospirales	f__Lachnospiraceae	g__Acetatifactor	s__Acetatifactor sp016293615	413	2058906	19766	6237	2507	4985	83.27	3.58
MAG323	d__Bacteria	p__Bacillota_A	c__Clostridia	o__Oscillospirales	f__UMGS1384	g__UMGS1384	s__UMGS1384 sp018384365	543	1738203	15274	3447	1849	3201	76.02	5.87
MAG78	d__Bacteria	p__Actinomycetota	c__Coriobacteriia	o__Coriobacteriales	f__Coriobacteriaceae	g__Collinsella	s__Collinsella sp002391315	639	1341710	11696	2293	1175	2100	75.65	4.78
MAG271	d__Bacteria	p__Actinomycetota	c__Coriobacteriia	o__Coriobacteriales	f__QAMH01	g__W2P13-069	s__W2P13-069 sp004553405	571	1370773	14292	2702	1289	2401	82.16	6.25
MAG15	d__Bacteria	p__Bacillota_A	c__Clostridia	o__Oscillospirales	f__Acutalibacteraceae	g__UBA737	s__UBA737 sp905211675	466	971145	9063	2296	1248	2084	67.73	0.77
MAG595	d__Bacteria	p__Bacteroidota	c__Bacteroidia	o__Bacteroidales	f__UBA932	g__Egerieousia	s__Egerieousia sp004561775	470	1356013	12492	3419	1499	2885	74.66	5
MAG620	d__Bacteria	p__Bacillota_A	c__Clostridia	o__Lachnospirales	f__Lachnospiraceae	g__UBA1712	s__UBA1712 sp018056665	340	1126697	13346	3673	1933	3314	74.58	3.78
MAG204	d__Bacteria	p__Bacteroidota	c__Bacteroidia	o__Bacteroidales	f__Bacteroidaceae	g__Alloprevotella	s__Alloprevotella sp004555425	811	1680689	7864	2222	1224	2072	66.7	2.78
MAG290	d__Bacteria	p__Bacillota_A	c__Clostridia	o__Oscillospirales	f__Oscillospiraceae	g__Faecousia	s__Faecousia sp016302005	610	1471599	11369	2773	1337	2412	73.5	3.83
MAG627	d__Bacteria	p__Bacillota	c__Bacilli	o__Lactobacillales	f__Lactobacillaceae	g__Limosilactobacillus	s__Limosilactobacillus mucosae	496	1629340	35507	4233	1545	3285	73.5	4.88
MAG295	d__Bacteria	p__Bacillota_A	c__Clostridia	o__Oscillospirales	f__Acutalibacteraceae	g__Ruminococcus_E	s__Unclassified	377	1031955	29551	3343	1330	2737	66.17	1.34
MAG374	d__Bacteria	p__Bacillota_A	c__Clostridia	o__Oscillospirales	f__Oscillospiraceae	g__Faecousia	s__Faecousia sp945635805	176	1706832	54791	15725	4152	9698	82.07	3.2
MAG158	d__Bacteria	p__Spirochaetota	c__Spirochaetia	o__Sphaerochaetales	f__Sphaerochaetaceae	g__Ornithospirochaeta	s__Ornithospirochaeta sp016302165	435	1267106	13746	3021	1802	2913	65.45	4.18
MAG517	d__Bacteria	p__Bacillota_A	c__Clostridia	o__Lachnospirales	f__Lachnospiraceae	g__UBA2868	s__UBA2868 sp004552595	350	1555921	26005	5812	2111	4445	81.83	3.28
MAG317	d__Bacteria	p__Bacillota_A	c__Clostridia	o__TANB77	f__CAG-508	g__SFKP01	s__SFKP01 sp004553715	150	1456030	52203	18878	3833	9707	70.24	0.89
MAG566	d__Bacteria	p__Bacillota_A	c__Clostridia	o__TANB77	f__CAG-508	g__CAG-245	s__Unclassified	154	1177602	40899	10655	3575	7647	69.35	2.54
MAG193	d__Bacteria	p__Bacillota_A	c__Clostridia	o__Oscillospirales	f__Butyricicoccaceae	g__Butyricicoccus_A	s__Unclassified	282	1488771	19587	6955	2598	5279	62.79	0
MAG407	d__Bacteria	p__Bacillota_A	c__Clostridia	o__Christensenellales	f__CAG-138	g__PeH17	s__PeH17 sp004556165	177	1282391	33992	9774	3673	7245	81.36	4.7
MAG560	d__Bacteria	p__Spirochaetota	c__Spirochaetia	o__Treponematales	f__Treponemataceae	g__Treponema_D	s__Treponema_D sp016293915	374	1749190	28929	6039	2199	4677	69.18	2.1
MAG260	d__Bacteria	p__Bacteroidota	c__Bacteroidia	o__Bacteroidales	f__Muribaculaceae	g__Sodaliphilus	s__Sodaliphilus sp004559845	773	1606462	9916	2222	1253	2078	68.81	3.36
MAG586	d__Bacteria	p__Bacillota	c__Bacilli	o__RFN20	f__CAG-826	g__UBA3207	s__UBA3207 sp022777645	372	693656	7721	1979	1143	1865	59.41	1.75
MAG287	d__Bacteria	p__Bacillota_A	c__Clostridia	o__Christensenellales	f__CAG-74	g__Limiplasma	s__Limiplasma sp016297535	570	1615316	10219	2848	1756	2834	67.65	1.07
MAG73	d__Bacteria	p__Bacillota_A	c__Clostridia	o__Christensenellales	f__CAG-138	g__UBA1685	s__UBA1685 sp004560435	634	1319577	7948	2224	1250	2081	66.11	3.63
MAG418	d__Bacteria	p__Bacillota	c__Bacilli	o__RF39	f__UBA660	g__Aphodocola	s__Aphodocola sp945788325	184	606000	15695	3433	1814	3293	62.67	1.33
MAG58	d__Bacteria	p__Bacteroidota	c__Bacteroidia	o__Bacteroidales	f__Bacteroidaceae	g__Prevotella	s__Prevotella sp004556065	707	1654101	13042	2619	1296	2340	58.62	0
MAG211	d__Bacteria	p__Actinomycetota	c__Coriobacteriia	o__Coriobacteriales	f__Atopobiaceae	g__Paratractidigestivibacter	s__Paratractidigestivibacter faecalis	632	1070043	6267	1698	1105	1693	65.38	2.98
MAG169	d__Bacteria	p__Bacillota_A	c__Clostridia	o__Oscillospirales	f__Butyricicoccaceae	g__Butyricicoccus_A	s__Butyricicoccus_A sp945486175	1040	1867320	7855	1849	1120	1796	60.28	9.96
MAG580	d__Bacteria	p__Bacteroidota	c__Bacteroidia	o__Bacteroidales	f__Bacteroidaceae	g__Alloprevotella	s__Alloprevotella sp004555425	777	1956322	15404	2938	1349	2518	81.36	4.14
MAG626	d__Bacteria	p__Bacteroidota	c__Bacteroidia	o__Bacteroidales	f__UBA3663	g__UBA3663	s__UBA3663 sp016293065	485	1379156	17833	3493	1350	2844	56.49	2.36
MAG141	d__Bacteria	p__Bacteroidota	c__Bacteroidia	o__Bacteroidales	f__UBA3663	g__UBA3663	s__UBA3663 sp016293065	585	1671363	25157	3676	1350	2857	64.97	7.12
MAG75	d__Bacteria	p__Bacillota	c__Bacilli	o__Lactobacillales	f__Lactobacillaceae	g__Limosilactobacillus	s__Limosilactobacillus mucosae	426	1562913	39513	5075	1565	3669	64.95	5.71
MAG65	d__Bacteria	p__Bacillota_A	c__Clostridia	o__Oscillospirales	f__Ruminococcaceae	g__Ruminiclostridium_E	s__Unclassified	745	1289555	6160	1761	1115	1731	59.55	7.06
MAG185	d__Bacteria	p__Bacillota	c__Bacilli	o__RF39	f__UBA660	g__CAG-302	s__Unclassified	92	713094	37966	10308	3591	7751	62.58	3.37
MAG178	d__Bacteria	p__Cyanobacteriota	c__Vampirovibrionia	o__Gastranaerophilales	f__Gastranaerophilaceae	g__Unclassified	s__Unclassified	603	1346999	8376	2386	1321	2234	62.41	1.29
MAG426	d__Bacteria	p__Bacillota	c__Bacilli	o__Erysipelotrichales	f__Erysipelotrichaceae	g__Bulleidia	s__Bulleidia sp905194705	143	1491900	60721	21917	4641	10433	77.14	0.48
MAG163	d__Bacteria	p__Bacteroidota	c__Bacteroidia	o__Bacteroidales	f__Paludibacteraceae	g__RF16	s__RF16 sp016302585	212	1017444	18390	5631	2510	4799	62.36	0.9
MAG242	d__Bacteria	p__Bacillota_A	c__Clostridia	o__TANB77	f__CAG-465	g__CAG-465	s__CAG-465 sp000433755	66	1062591	85580	26593	7364	16100	62.01	0.67
MAG583	d__Bacteria	p__Bacillota_A	c__Clostridia	o__TANB77	f__CAG-508	g__HGM13634	s__HGM13634 sp905198755	235	1190538	87563	7234	2142	5066	54.55	0.67
MAG113	d__Bacteria	p__Bacillota_A	c__Clostridia	o__Christensenellales	f__CAG-138	g__UBA1685	s__UBA1685 sp004560435	394	1211057	16111	3270	1850	3074	61.75	1.36
MAG164	d__Bacteria	p__Bacillota_A	c__Clostridia	o__Peptostreptococcales	f__Anaerovoracaceae	g__Fimisoma	s__Fimisoma sp002320005	300	977702	11833	3392	2006	3259	60.47	0.95
MAG187	d__Bacteria	p__Bacillota_A	c__Clostridia	o__TANB77	f__CAG-508	g__CAG-273	s__CAG-273 sp003507395	71	1256177	147563	36318	7007	17693	75.77	1.01
MAG511	d__Bacteria	p__Bacillota	c__Bacilli	o__Erysipelotrichales	f__Erysipelotrichaceae	g__Bulleidia	s__Bulleidia sp016293365	782	1549910	9504	2117	1192	1982	60	3.02
MAG624	d__Bacteria	p__Bacteroidota	c__Bacteroidia	o__Bacteroidales	f__Paludibacteraceae	g__RF16	s__Unclassified	309	1180497	16179	4108	2326	3820	58.51	9.08
MAG291	d__Bacteria	p__Bacillota_A	c__Clostridia	o__Oscillospirales	f__CAG-272	g__RGIG6816	s__RGIG6816 sp017447775	510	1417301	14537	3127	1502	2779	75.22	0.29
MAG162	d__Bacteria	p__Campylobacterota	c__Campylobacteria	o__Campylobacterales	f__Helicobacteraceae	g__Helicobacter_D	s__Helicobacter_D sp022766795	503	862484	7535	1766	1135	1715	59.54	0.57
MAG371	d__Bacteria	p__Bacillota_A	c__Clostridia	o__Oscillospirales	f__Ruminococcaceae	g__Gemmiger	s__Unclassified	688	1536307	41244	2432	1196	2233	56.85	0
MAG518	d__Bacteria	p__Bacillota_C	c__Negativicutes	o__Acidaminococcales	f__Acidaminococcaceae	g__Phascolarctobacterium_A	s__Phascolarctobacterium_A sp900553055	544	966088	6013	1837	1135	1776	56.44	0.72
MAG422	d__Bacteria	p__Bacillota_A	c__Clostridia	o__Oscillospirales	f__Acutalibacteraceae	g__Eubacterium_R	s__Eubacterium_R sp900542875	523	1194924	8586	2476	1330	2285	74.43	3.02
MAG516	d__Bacteria	p__Bacillota_A	c__Clostridia	o__Oscillospirales	f__Acutalibacteraceae	g__Ruminococcus_E	s__Unclassified	1080	1660794	6086	1538	1076	1538	53.75	9.36
MAG622	d__Bacteria	p__Cyanobacteriota	c__Vampirovibrionia	o__Gastranaerophilales	f__Gastranaerophilaceae	g__RUG841	s__RUG841 sp900772035	581	1032444	5570	1864	1154	1777	52.03	2.56
MAG97	d__Bacteria	p__Bacillota_A	c__Clostridia	o__Christensenellales	f__CAG-917	g__CAG-349	s__CAG-349 sp003539515	285	832209	13485	3087	1805	2920	57.13	0
MAG289	d__Bacteria	p__Bacillota_A	c__Clostridia	o__Lachnospirales	f__Lachnospiraceae	g__Blautia_A	s__Blautia_A sp000285855	308	1369203	24661	5107	2360	4445	51.75	0
MAG76	d__Bacteria	p__Bacillota_A	c__Clostridia	o__Oscillospirales	f__Acutalibacteraceae	g__Ruminococcus_E	s__Unclassified	579	1127640	10148	2041	1177	1948	51.18	2.68
MAG103	d__Bacteria	p__Bacillota_A	c__Clostridia	o__Christensenellales	f__DTU072	g__CAG-1782	s__Unclassified	611	1027724	9104	1676	1103	1682	53.04	5.38
MAG416	d__Bacteria	p__Bacillota_A	c__Clostridia	o__Lachnospirales	f__Lachnospiraceae	g__Oliverpabstia	s__Oliverpabstia intestinalis	404	1405632	14274	3987	1961	3479	54.89	1.27
MAG611	d__Bacteria	p__Bacillota_A	c__Clostridia	o__Oscillospirales	f__UMGS1384	g__UMGS1384	s__UMGS1384 sp018384365	565	1767262	21707	3562	1809	3128	74.06	4.75
MAG135	d__Bacteria	p__Bacillota_A	c__Clostridia	o__Lachnospirales	f__Lachnospiraceae	g__SZUA-448	s__Unclassified	484	1356885	11131	2909	1794	2803	52.65	2.83
MAG646	d__Bacteria	p__Bacillota_A	c__Clostridia	o__TANB77	f__CAG-508	g__CAG-269	s__CAG-269 sp900551615	464	1689860	16155	5258	1683	3642	73.87	2.57
MAG335	d__Bacteria	p__Bacillota_A	c__Clostridia	o__Oscillospirales	f__Oscillospiraceae	g__ER4	s__ER4 sp016295615	334	689247	6429	2283	1213	2064	52.15	2.54
MAG357	d__Bacteria	p__Bacillota	c__Bacilli	o__Erysipelotrichales	f__Coprobacillaceae	g__Catenibacterium	s__Catenibacterium mitsuokai	592	1037247	7232	1775	1111	1752	52.21	3.82
MAG344	d__Bacteria	p__Spirochaetota	c__Spirochaetia	o__Sphaerochaetales	f__Sphaerochaetaceae	g__Ornithospirochaeta	s__Ornithospirochaeta sp016302165	755	1620964	13258	2399	1212	2147	73.69	4.75
MAG96	d__Bacteria	p__Bacillota	c__Bacilli	o__RF39	f__UBA660	g__Unclassified	s__Unclassified	141	1070165	36869	10446	3413	7590	51.07	9.23
MAG217	d__Bacteria	p__Bacillota_A	c__Clostridia	o__TANB77	f__CAG-508	g__UMGS1781	s__UMGS1781 sp004554705	39	1002128	88809	57152	14624	25696	73.54	0.22
MAG288	d__Bacteria	p__Bacteroidota	c__Bacteroidia	o__Bacteroidales	f__UBA932	g__Cryptobacteroides	s__Unclassified	449	1315534	11236	3066	1842	2930	50.48	5.84
MAG532	d__Bacteria	p__Bacillota_A	c__Clostridia	o__Lachnospirales	f__Lachnospiraceae	g__Lachnospira	s__Unclassified	683	1256250	6977	1910	1155	1839	50.29	2.46
MAG263	d__Bacteria	p__Bacteroidota	c__Bacteroidia	o__Bacteroidales	f__Paludibacteraceae	g__W0P28-013	s__W0P28-013 sp004557405	609	1142717	6343	2007	1186	1876	73.24	3.41
MAG199	d__Bacteria	p__Bacteroidota	c__Bacteroidia	o__Bacteroidales	f__Paludibacteraceae	g__RF16	s__RF16 sp016302585	208	999763	28805	5508	2653	4807	50	1.72
MAG389	d__Bacteria	p__Bacteroidota	c__Bacteroidia	o__Bacteroidales	f__Bacteroidaceae	g__UBA4334	s__UBA4334 sp016302435	439	1876296	31247	5243	2135	4274	68.97	2.59
MAG1	d__Bacteria	p__Bacteroidota	c__Bacteroidia	o__Bacteroidales	f__UBA932	g__Cryptobacteroides	s__Cryptobacteroides sp004556005	764	1513343	8630	2070	1188	1981	68.39	7.94
MAG373	d__Bacteria	p__Bacillota_A	c__Clostridia	o__Saccharofermentanales	f__Saccharofermentanaceae	g__Saccharofermentans	s__Unclassified	559	1183451	7876	2275	1229	2117	68.32	1.6
MAG479	d__Bacteria	p__Bacillota	c__Bacilli	o__Erysipelotrichales	f__Erysipelotrichaceae	g__Bulleidia	s__Unclassified	355	1543789	21089	5510	2104	4349	68.25	2.22
MAG368	d__Bacteria	p__Bacteroidota	c__Bacteroidia	o__Bacteroidales	f__UBA932	g__Cryptobacteroides	s__Cryptobacteroides sp004552965	558	1318796	10897	2701	1383	2363	63.54	1.17
MAG189	d__Bacteria	p__Bacillota_A	c__Clostridia	o__Lachnospirales	f__Lachnospiraceae	g__Frisingicoccus	s__Frisingicoccus sp016298055	390	1224676	13688	3427	1852	3140	62.44	2.63
MAG278	d__Bacteria	p__Bacteroidota	c__Bacteroidia	o__Bacteroidales	f__Paludibacteraceae	g__Aphodosoma	s__Aphodosoma sp016292775	348	1097123	31508	4003	1463	3153	62.25	2.15
MAG609	d__Bacteria	p__Bacillota_A	c__Clostridia	o__Oscillospirales	f__Ruminococcaceae	g__UMGS1668	s__UMGS1668 sp016296485	526	973867	6476	1972	1164	1851	60.91	4.72
MAG509	d__Bacteria	p__Bacteroidota	c__Bacteroidia	o__Bacteroidales	f__Bacteroidaceae	g__Alloprevotella	s__Alloprevotella sp004557185	767	1325505	6165	1784	1122	1728	59.74	4.24
MAG168	d__Bacteria	p__Bacillota	c__Bacilli	o__RFN20	f__CAG-826	g__CAG-826	s__Unclassified	274	1042602	33073	4197	1908	3805	56.74	1.06
MAG33	d__Bacteria	p__Bacteroidota	c__Bacteroidia	o__Bacteroidales	f__Muribaculaceae	g__SFTJ01	s__SFTJ01 sp945612775	478	1732264	13221	3893	2259	3624	56.03	3.45
MAG632	d__Bacteria	p__Bacteroidota	c__Bacteroidia	o__Bacteroidales	f__Bacteroidaceae	g__UBA4372	s__UBA4372 sp016292545	802	1524716	10528	2058	1132	1901	50.78	0
MAG409	d__Bacteria	p__Bacillota_A	c__Clostridia	o__Lachnospirales	f__Lachnospiraceae	g__Eubacterium_F	s__Unclassified	238	2768102	413152	50146	3109	11631	95.86	2.01
MAG372	d__Bacteria	p__Bacteroidota	c__Bacteroidia	o__Bacteroidales	f__UBA932	g__Cryptobacteroides	s__Cryptobacteroides sp016295245	103	2023030	136141	38398	8649	19641	92.46	0
MAG542	d__Bacteria	p__Bacillota_A	c__Clostridia	o__Oscillospirales	f__CAG-382	g__SFLA01	s__SFLA01 sp004553575	170	1479744	42483	16130	3959	8704	91.95	0
MAG160	d__Bacteria	p__Spirochaetota	c__Spirochaetia	o__Treponematales	f__Treponemataceae	g__Treponema_D	s__Treponema_D sp018384055	273	2141004	40212	11462	3568	7843	91.62	1.05
MAG119	d__Bacteria	p__Bacillota	c__Bacilli	o__RF39	f__UBA660	g__UMGS1271	s__UMGS1271 sp900550255	57	976877	119591	29088	8802	17138	89.89	4.49
MAG95	d__Bacteria	p__Bacillota_A	c__Clostridia	o__Christensenellales	f__CAG-138	g__PeH17	s__PeH17 sp004556165	240	1400652	25068	7644	2891	5836	89.22	1.61
MAG35	d__Bacteria	p__Bacillota_A	c__Clostridia	o__Lachnospirales	f__Lachnospiraceae	g__Unclassified	s__Unclassified	95	1940962	92262	35745	12551	20431	89.05	0.82
MAG602	d__Bacteria	p__Bacillota_A	c__Clostridia	o__Oscillospirales	f__Acutalibacteraceae	g__CAG-177	s__CAG-177 sp016297555	422	1929986	21668	5872	2378	4573	88.44	1.51
MAG225	d__Bacteria	p__Bacteroidota	c__Bacteroidia	o__Bacteroidales	f__Bacteroidaceae	g__Alloprevotella	s__Alloprevotella sp004557185	543	2142423	21630	5026	1995	3946	87.78	1.39
MAG283	d__Bacteria	p__Bacillota	c__Bacilli	o__RF39	f__UBA660	g__UBA3631	s__UBA3631 sp021152765	58	1110159	68403	32943	9213	19141	87.08	0.45
MAG431	d__Bacteria	p__Bacillota	c__Bacilli	o__Erysipelotrichales	f__Erysipelotrichaceae	g__Absicoccus	s__Absicoccus porci	383	1557597	38288	5065	2088	4067	86.87	2.36
MAG578	d__Bacteria	p__Spirochaetota	c__Spirochaetia	o__Sphaerochaetales	f__Sphaerochaetaceae	g__Unclassified	s__Unclassified	152	1028123	28796	10289	3091	6764	86.36	2.27
MAG604	d__Bacteria	p__Bacillota	c__Bacilli	o__RF39	f__UBA660	g__Aphodocola	s__Aphodocola sp000434835	222	1164718	40847	6841	2530	5246	86.27	1.69
MAG435	d__Bacteria	p__Bacillota_A	c__Clostridia	o__Oscillospirales	f__Acutalibacteraceae	g__Fimenecus	s__Fimenecus sp900766945	583	1840111	24532	3892	1568	3156	85.64	2.42
MAG8	d__Bacteria	p__Bacillota_C	c__Negativicutes	o__Selenomonadales	f__Selenomonadaceae	g__RGIG250	s__RGIG250 sp017383125	480	1596026	15284	3982	1812	3325	82.68	1.76
MAG613	d__Bacteria	p__Bacillota_A	c__Clostridia	o__Oscillospirales	f__Acutalibacteraceae	g__Eubacterium_R	s__Eubacterium_R coprostanoligenes	395	1493449	15208	4346	2019	3781	82.64	0.17
MAG93	d__Bacteria	p__Bacillota_A	c__Clostridia	o__Lachnospirales	f__Lachnospiraceae	g__Agathobacter	s__Agathobacter sp900549895	604	2047097	19942	3859	1877	3389	81.32	4.23
MAG464	d__Bacteria	p__Bacillota_A	c__Clostridia	o__Oscillospirales	f__Acutalibacteraceae	g__Eubacterium_R	s__Eubacterium_R sp022772725	538	1452866	12713	3413	1395	2700	79.45	1.6
MAG428	d__Bacteria	p__Bacteroidota	c__Bacteroidia	o__Bacteroidales	f__UBA932	g__Cryptobacteroides	s__Cryptobacteroides sp016295245	346	1493462	20100	4765	2327	4316	73.67	5.36
MAG427	d__Bacteria	p__Bacillota_A	c__Clostridia	o__Oscillospirales	f__Oscillospiraceae	g__UBA2658	s__UBA2658 sp018385135	571	1185555	9138	2198	1272	2076	71.29	0.67
MAG77	d__Bacteria	p__Spirochaetota	c__Spirochaetia	o__Sphaerochaetales	f__Sphaerochaetaceae	g__Ornithospirochaeta	s__Ornithospirochaeta sp016302165	470	1216290	9573	2661	1730	2588	68.89	3.41
MAG81	d__Bacteria	p__Bacteroidota	c__Bacteroidia	o__Bacteroidales	f__UBA932	g__Cryptobacteroides	s__Cryptobacteroides sp945827785	542	2051568	24037	4351	2037	3785	68.79	7.37
MAG210	d__Bacteria	p__Bacillota_A	c__Clostridia	o__Christensenellales	f__CAG-138	g__UBA1685	s__UBA1685 sp004560435	588	1335657	12859	2473	1319	2272	66.86	2.24
MAG220	d__Bacteria	p__Bacillota_A	c__Clostridia	o__Christensenellales	f__CAG-138	g__PeH17	s__PeH17 sp900542285	300	1128517	15605	4250	2083	3762	61.45	0
MAG216	d__Bacteria	p__Bacillota_A	c__Clostridia	o__Oscillospirales	f__Acutalibacteraceae	g__CAG-177	s__CAG-177 sp003514385	524	1156009	10053	2430	1269	2206	61.38	2.3
MAG581	d__Bacteria	p__Bacteroidota	c__Bacteroidia	o__Bacteroidales	f__Paludibacteraceae	g__RF16	s__RF16 sp016302585	390	1130685	20866	3505	1413	2899	59.19	0.71
MAG140	d__Bacteria	p__Bacillota	c__Bacilli	o__Erysipelotrichales	f__Erysipelotrichaceae	g__UBA636	s__UBA636 sp002299675	422	997775	14997	2653	1216	2364	59.05	0
MAG554	d__Bacteria	p__Bacillota_A	c__Clostridia	o__Oscillospirales	f__Acutalibacteraceae	g__CAG-177	s__CAG-177 sp900771185	715	1318631	7471	1934	1163	1844	57.45	5.49
MAG181	d__Bacteria	p__Spirochaetota	c__Spirochaetia	o__Treponematales	f__Treponemataceae	g__Treponema_D	s__Treponema_D sp022773305	776	1437439	9663	1911	1154	1852	51.34	2.02
MAG603	d__Bacteria	p__Bacillota_A	c__Clostridia	o__Christensenellales	f__CAG-138	g__SFEL01	s__SFEL01 sp004557245	211	1741968	35433	10342	4209	8256	96.37	4.51
MAG54	d__Bacteria	p__Bacillota	c__Bacilli	o__Erysipelotrichales	f__Erysipelotrichaceae	g__Bulleidia	s__Bulleidia sp016293365	88	2053279	105422	40529	11028	23333	96.19	0.32
MAG577	d__Bacteria	p__Bacteroidota	c__Bacteroidia	o__Bacteroidales	f__UBA932	g__Cryptobacteroides	s__Cryptobacteroides sp018384035	191	2434930	208193	56444	4839	12748	95.95	1.19
MAG500	d__Bacteria	p__Bacteroidota	c__Bacteroidia	o__Bacteroidales	f__WCHB1-69	g__F23-D06	s__F23-D06 sp900315705	118	2618892	151426	45154	11887	22194	94.25	0.54
MAG284	d__Bacteria	p__Bacteroidota	c__Bacteroidia	o__Bacteroidales	f__Paludibacteraceae	g__W0P28-013	s__W0P28-013 sp004557405	54	1903404	153978	48449	18995	35248	94.09	0.27
MAG268	d__Bacteria	p__Bacillota	c__Bacilli	o__Erysipelotrichales	f__Erysipelotrichaceae	g__Absicoccus	s__Absicoccus porci	279	1813410	38609	10075	2916	6500	93.4	3.54
MAG205	d__Bacteria	p__Spirochaetota	c__Spirochaetia	o__Treponematales	f__Treponemataceae	g__Treponema_D	s__Treponema_D sp016293915	275	2716372	75174	16858	4186	9878	92.07	0.93
MAG157	d__Bacteria	p__Bacillota	c__Bacilli	o__RF39	f__UBA660	g__CAG-877	s__CAG-877 sp934168205	119	1329910	66552	20937	4844	11176	91.85	5.33
MAG364	d__Bacteria	p__Bacillota_A	c__Clostridia	o__Oscillospirales	f__Oscillospiraceae	g__Vescimonas	s__Vescimonas sp945877515	186	1621006	54140	12711	3879	8715	91.61	4.53
MAG176	d__Bacteria	p__Spirochaetota	c__Spirochaetia	o__Treponematales	f__Treponemataceae	g__Treponema_D	s__Treponema_D sp018385315	462	2533211	35024	7481	2482	5483	91.26	7.87
MAG85	d__Bacteria	p__Bacillota_A	c__Clostridia	o__Lachnospirales	f__Lachnospiraceae	g__JAFBIX01	s__JAFBIX01 sp021531895	489	2738243	29881	8618	2377	5600	89.81	3.78
MAG265	d__Bacteria	p__Bacillota_A	c__Clostridia	o__Lachnospirales	f__Lachnospiraceae	g__RGIG8767	s__RGIG8767 sp016294075	274	2031931	69800	14079	2808	7416	89.1	2.01
MAG476	d__Bacteria	p__Bacillota_A	c__Clostridia	o__Oscillospirales	f__Oscillospiraceae	g__ER4	s__Unclassified	241	1473708	41216	8522	2753	6115	87.6	7.96
MAG330	d__Bacteria	p__Bacillota	c__Bacilli	o__RF39	f__UBA660	g__CAG-533	s__CAG-533 sp900553855	187	1199527	29390	8892	3074	6415	86.52	2.25
MAG495	d__Bacteria	p__Bacillota	c__Bacilli	o__Erysipelotrichales	f__Erysipelotrichaceae	g__UBA636	s__UBA636 sp002299675	431	1327354	13002	3862	1564	3080	83.5	2.48
MAG487	d__Bacteria	p__Bacillota_A	c__Clostridia	o__Lachnospirales	f__Lachnospiraceae	g__Acetatifactor	s__Acetatifactor sp945609985	560	2668039	26435	6133	2383	4764	81.81	8.88
MAG401	d__Bacteria	p__Bacillota_A	c__Clostridia	o__Lachnospirales	f__Lachnospiraceae	g__Acetatifactor	s__Acetatifactor sp945485625	148	2184658	75993	25556	7608	14761	81	5.48
MAG596	d__Bacteria	p__Bacillota_A	c__Clostridia	o__Oscillospirales	f__Acutalibacteraceae	g__Fimenecus	s__Unclassified	638	1575825	10991	2914	1320	2470	79.09	5.43
MAG299	d__Bacteria	p__Bacillota_A	c__Clostridia	o__Lachnospirales	f__Lachnospiraceae	g__Bariatricus	s__Unclassified	565	2403106	76973	6189	1749	4253	78.38	3.65
MAG512	d__Bacteria	p__Bacillota_A	c__Clostridia	o__Oscillospirales	f__Acutalibacteraceae	g__Fimenecus	s__Fimenecus sp004556705	422	1248285	15477	3684	1486	2958	77.23	0.89
MAG462	d__Bacteria	p__Actinomycetota	c__Coriobacteriia	o__Coriobacteriales	f__Coriobacteriaceae	g__Collinsella	s__Collinsella sp002391315	498	1312203	12891	3130	1380	2635	74.66	4.01
MAG114	d__Bacteria	p__Bacillota_A	c__Clostridia	o__Christensenellales	f__CAG-74	g__Limiplasma	s__Unclassified	538	1842975	16520	3863	1925	3426	73.55	6.05
MAG314	d__Bacteria	p__Bacillota_A	c__Clostridia	o__Christensenellales	f__CAG-917	g__CAG-349	s__CAG-349 sp003539515	403	1182497	19374	3446	1473	2934	72.13	2.75
MAG552	d__Bacteria	p__Bacillota_C	c__Negativicutes	o__Selenomonadales	f__Selenomonadaceae	g__RGIG250	s__RGIG250 sp017383125	580	1275574	12067	2399	1313	2199	71.33	1.94
MAG505	d__Bacteria	p__Bacteroidota	c__Bacteroidia	o__Bacteroidales	f__Paludibacteraceae	g__Aphodosoma	s__Aphodosoma sp016292775	384	1335634	27588	4538	1642	3478	70.7	2.06
MAG264	d__Bacteria	p__Bacillota	c__Bacilli	o__RF39	f__UBA660	g__CAG-877	s__CAG-877 sp934162125	60	918430	73030	29848	7884	15307	70.67	4.05
MAG223	d__Bacteria	p__Campylobacterota	c__Campylobacteria	o__Campylobacterales	f__Campylobacteraceae	g__Campylobacter	s__Campylobacter sp945873855	485	940199	12074	2060	1180	1939	68.14	1.73
MAG528	d__Bacteria	p__Bacillota_A	c__Clostridia	o__Oscillospirales	f__Butyricicoccaceae	g__Butyricicoccus_A	s__Unclassified	738	1685895	16739	2565	1283	2284	66.62	5.09
MAG394	d__Bacteria	p__Bacteroidota	c__Bacteroidia	o__Bacteroidales	f__Tannerellaceae	g__Parabacteroides	s__Parabacteroides sp022775005	350	1765886	28168	6282	2337	5045	66.46	1.86
MAG150	d__Bacteria	p__Bacillota	c__Bacilli	o__Mycoplasmatales	f__Metamycoplasmataceae	g__UBA710	s__Unclassified	101	493413	13841	6011	2809	4885	65.92	0.53
MAG457	d__Bacteria	p__Verrucomicrobiota	c__Kiritimatiellia	o__RFP12	f__UBA1067	g__RUG572	s__RUG572 sp016302985	269	2152979	38905	10737	4068	8004	65.09	0
MAG213	d__Bacteria	p__Bacillota_A	c__Clostridia	o__Lachnospirales	f__Lachnospiraceae	g__Frisingicoccus	s__Frisingicoccus sp016298055	285	1344055	43160	5635	2350	4716	64.66	0.63
MAG492	d__Bacteria	p__Bacillota_A	c__Clostridia	o__Christensenellales	f__UBA1242	g__CALVJV01	s__Unclassified	429	880379	8743	2329	1169	2052	63.04	9.8
MAG86	d__Bacteria	p__Bacillota_A	c__Clostridia	o__Oscillospirales	f__Acutalibacteraceae	g__UBA6857	s__Unclassified	821	1528318	7158	1911	1177	1862	60.76	1.15
MAG24	d__Bacteria	p__Bacteroidota	c__Bacteroidia	o__Bacteroidales	f__Muribaculaceae	g__Sodaliphilus	s__Sodaliphilus sp004559845	423	1337139	15336	3310	1883	3161	58.32	1.32
MAG224	d__Bacteria	p__Spirochaetota	c__Spirochaetia	o__Sphaerochaetales	f__Sphaerochaetaceae	g__Unclassified	s__Unclassified	294	702611	8978	2722	1401	2390	57.71	0
MAG182	d__Bacteria	p__Bacillota_A	c__Clostridia	o__Oscillospirales	f__Ruminococcaceae	g__Ruminococcus_C	s__Ruminococcus_C sp000433635	651	1277160	11575	2033	1184	1962	53.9	2.07
MAG361	d__Bacteria	p__Pseudomonadota	c__Gammaproteobacteria	o__Burkholderiales	f__Rhodocyclaceae	g__SFHR01	s__SFHR01 sp004555545	532	958386	6595	1886	1123	1801	53.7	1.14
MAG72	d__Bacteria	p__Bacteroidota	c__Bacteroidia	o__Bacteroidales	f__Bacteroidaceae	g__Prevotella	s__Prevotella sp004556065	752	1838696	11603	2864	1363	2445	53.45	0
