# Supplementary material for: Cold Exposure Shifts Gut Microbial Butyrate Synthesis Toward the Lysine-Dependent and But-Mediated Terminal Pathways to Enhance Cold Tolerance in Min Pigs
Source: Microorganisms. 2026 Jul 19;14(7):1575. doi: 10.3390/microorganisms14071575 (PMC13413642; doi:10.3390/microorganisms14071575)
Supplement: Supplementary file 1 [file microorganisms-14-01575-s001.zip › Table S6.xlsx]

## Sheet: Table S6
Table S6. The taxonomic classification and abundance information of 78 butyrate-producing bacteria.
MAG Id	Phylum	Class	Order	Family	Genus	Species	Min pigs in winter			Min pigs in summer			Min pigs in the low-temperature group			Min pigs in the control group			Large white pigs in the low-temperature group			Large white pigs in the control group
							Fh_1	Fh_2	Fh_3	MF_1	MF_2	MF_3	M1	M2	M3	M4	M5	M6	B1	B2	B3	B4	B5	B6
MAG117	p__Bacillota	c__Bacilli	o__Erysipelotrichales	f__Erysipelotrichaceae	g__Bulleidia	s__Bulleidia timonensis	0	0	0	0	0	0	0	0	0	0	0	0	0	0	0	0	5.71804	0
MAG285	p__Bacillota_A	c__Clostridia	o__Lachnospirales	f__Lachnospiraceae	g__CAG-791	s__CAG-791 sp000431495	0	0	0	0	0	0	0	0	0	0	0	0	4.31062	3.22858	0.40141	3.90258	10.2352	0.404141
MAG393	p__Bacteroidota	c__Bacteroidia	o__Bacteroidales	f__F082	g__Limimorpha	s__Limimorpha sp900769945	0.178909	0.471237	0.59721	0.629603	1.30625	1.2537	3.93099	0	0.382446	0.143296	0	0.441423	0	0	0	0	0	0
MAG489	p__Bacteroidota	c__Bacteroidia	o__Bacteroidales	f__P3	g__Onthomorpha	s__Onthomorpha sp004551865	0.231164	0.507431	0.163464	1.35818	0.253557	1.35127	2.82341	0	0.0519645	0	0	11.5904	0	0	0.0934332	0	0	0.231441
MAG356	p__Bacteroidota	c__Bacteroidia	o__Bacteroidales	f__F082	g__Limimorpha	s__Limimorpha sp900769945	0.282145	0.485711	5.42768	0.762484	1.18147	1.27064	0.263603	0	0	0.11768	0	0.258164	0	0	0	0	0	0
MAG539	p__Bacteroidota	c__Bacteroidia	o__Bacteroidales	f__F082	g__Limimorpha	s__Limimorpha sp900769945	0.227263	1.45284	0.614919	0.699274	1.41296	1.15945	0.483256	0	0.052588	0.154866	0	0.337442	0	0	0	0	0	0
MAG54	p__Bacillota	c__Bacilli	o__Erysipelotrichales	f__Erysipelotrichaceae	g__Bulleidia	s__Bulleidia sp016293365	0.0396722	0.253164	0.180593	0	0.0548136	0	1.48069	1.85055	4.97418	1.95859	0.421666	0.412011	0.119598	3.04815	0.575551	0.395302	4.10528	0.361423
MAG125	p__Bacillota_A	c__Clostridia	o__Lachnospirales	f__Lachnospiraceae	g__JAKSSE01	s__Unclassified	4.26107	1.64788	4.39114	1.4959	0.812695	1.54063	0	0	0	0.268403	0	0	0	0	0	0	0	0
MAG170	p__Bacteroidota	c__Bacteroidia	o__Bacteroidales	f__F082	g__Limimorpha	s__Limimorpha sp900769945	0.144499	0.413546	0.511151	0.598027	1.30806	1.2345	0.387828	0	0.0393654	0.163863	0	3.52454	0	0	0	0	0	0
MAG298	p__Bacillota_A	c__Clostridia	o__Clostridiales	f__Clostridiaceae	g__Clostridium	s__Clostridium sp000435835	0.758439	0.634876	0.625009	0.936897	0.123111	0.753145	0.457738	1.24347	2.22002	0.46719	0	1.19114	0.966168	0.561528	1.91432	0.608687	0	0.277777
MAG494	p__Bacillota_A	c__Clostridia	o__Oscillospirales	f__Ruminococcaceae	g__Gemmiger	s__Unclassified	0	0	0	0	0	0	2.80076	0.493139	1.35468	0.694303	0.989916	0.896176	0	0.444982	0.253286	1.85457	3.84725	0.4668
MAG513	p__Bacillota_A	c__Clostridia	o__Christensenellales	f__CAG-138	g__PeH17	s__PeH17 sp900542285	0.546949	1.22752	0.125195	2.02945	1.50456	1.86201	3.6914	0	0	0.269338	0.0703338	0	0	0	0	0	0	0
MAG500	p__Bacteroidota	c__Bacteroidia	o__Bacteroidales	f__WCHB1-69	g__F23-D06	s__F23-D06 sp900315705	80.1422	40.4525	87.5861	2.48208	33.8766	2.19709	0	0	0	0	0	0	0	0	0	0	0	0
MAG536	p__Bacillota_A	c__Clostridia	o__Christensenellales	f__CAG-138	g__Phil1	s__Phil1 sp004558525	1.229	0.848078	0.121804	4.88206	6.48748	0.81355	0	0	0.0575405	1.53162	0.345709	0	0	0	0	0	0	1.49638
MAG524	p__Bacillota_A	c__Clostridia	o__Lachnospirales	f__Lachnospiraceae	g__CAG-95	s__CAG-95 sp018384375	2.38349	3.51976	4.12017	9.43422	6.46011	9.52964	0.466632	0	0	1.04312	0.145023	0	0	0.124873	0.154507	0	0	0.787663
MAG91	p__Bacillota_A	c__Clostridia	o__Peptostreptococcales	f__Anaerovoracaceae	g__CAG-238	s__CAG-238 sp945828095	0.214165	0.251773	0.427468	0.281724	0.320344	0.66141	0.484899	0.0457224	0	0.214942	0.12574	5.16383	0.105978	0.171779	0	0	0	0.173624
MAG243	p__Bacillota_A	c__Clostridia	o__Christensenellales	f__CAG-138	g__RGIG1693	s__RGIG1693 sp016293975	2.17913	0.353549	0.225326	24.9232	0.932089	5.33734	0	0	0	0	0	0	0	0	0	0	0	0
MAG62	p__Bacillota_A	c__Clostridia	o__Lachnospirales	f__Lachnospiraceae	g__Agathobacter	s__Unclassified	0.106928	0	0.130288	0	0.210649	0.104019	0.087446	0	0.0733663	0.424398	0	0.841574	0	2.56482	0	0	0	0.123372
MAG649	p__Bacillota_A	c__Clostridia	o__Lachnospirales	f__Lachnospiraceae	g__UBA1712	s__UBA1712 sp900766815	0.0701148	0.195258	0.134219	0.261499	0.888988	0.445475	0.385244	0	0	0.331959	0.0560159	0.131528	0	1.27523	0.0585594	0	0	1.03236
MAG274	p__Bacteroidota	c__Bacteroidia	o__Bacteroidales	f__P3	g__Onthomorpha	s__Onthomorpha sp004551865	0.157173	0.420243	0.0809764	1.21923	0.177693	1.21502	0.191073	0	0.0401505	0	0	0.784401	0	0	0.0743344	0	0	1.49507
MAG582	p__Bacillota	c__Bacilli	o__Erysipelotrichales	f__Erysipelotrichaceae	g__Bulleidia	s__Bulleidia sp016293365	0.0421498	0.254142	0.180085	0	0.0706726	0	2.82466	2.0032	10.9643	2.42437	0.626431	0.501174	0.0833805	1.69014	0.398785	0.250623	0.941584	0.264529
MAG364	p__Bacillota_A	c__Clostridia	o__Oscillospirales	f__Oscillospiraceae	g__Vescimonas	s__Vescimonas sp945877515	0.952896	3.27492	1.06118	1.27075	3.72277	3.3022	4.10239	0	0.100922	4.0644	0.425305	0.753839	0	0	0.101249	0	0	0.216635
MAG366	p__Bacillota_A	c__Clostridia	o__Christensenellales	f__CAG-138	g__SFDB01	s__SFDB01 sp004558825	1.06033	1.40106	0	0.489393	1.58448	0.638459	0	0	0	0.292222	0	0	0	0	0	0	0	0
MAG89	p__Bacteroidota	c__Bacteroidia	o__Bacteroidales	f__F082	g__Limimorpha	s__Limimorpha sp900769945	0.227426	0.488228	0.813366	0.794517	1.61497	1.92675	0.412619	0	0.0352319	0.141905	0	0.384301	0	0	0	0	0	0
MAG538	p__Bacteroidota	c__Bacteroidia	o__Bacteroidales	f__F082	g__Limimorpha	s__Limimorpha sp900769945	0.207876	0.460072	0.703865	1.08557	1.64344	1.56257	0.372459	0	0.0295718	0.141234	0	0.354698	0	0	0	0	0	0
MAG340	p__Bacillota_A	c__Clostridia	o__Christensenellales	f__CAG-138	g__SFDB01	s__SFDB01 sp004558825	0.780353	1.87979	0	0.493777	1.64851	0.666108	0	0	0	0.276201	0	0	0	0	0	0	0	0
MAG64	p__Bacillota_A	c__Clostridia	o__Lachnospirales	f__Lachnospiraceae	g__UBA1712	s__UBA1712 sp018056665	0.273869	0.49566	0.67072	0.552313	1.98291	1.55943	1.11629	0	0.0826348	0.663419	0.139455	0.19672	0	0.0924558	0.0828769	0	0	0.243646
MAG439	p__Bacteroidota	c__Bacteroidia	o__Bacteroidales	f__UBA932	g__Egerieousia	s__Unclassified	0.469506	0.156153	1.38909	0.970102	0.313776	1.12335	0	0	0	0	0	0	0	0	0	0	0	0
MAG558	p__Bacillota_A	c__Clostridia	o__Oscillospirales	f__Ruminococcaceae	g__Gemmiger	s__Gemmiger variabilis_B	0	0	0	0	0	0	0	0.336522	0	0	0	0	3.21569	0.898774	0.222397	0.545925	1.55266	0.27973
MAG95	p__Bacillota_A	c__Clostridia	o__Christensenellales	f__CAG-138	g__PeH17	s__PeH17 sp004556165	2.96457	2.04974	0.0622872	3.37611	5.52199	1.85246	0	0	0	0.237655	0	0	0	0	0	0	0	0
MAG265	p__Bacillota_A	c__Clostridia	o__Lachnospirales	f__Lachnospiraceae	g__RGIG8767	s__RGIG8767 sp016294075	0.596307	0.627498	0.953087	3.85517	3.67451	2.26772	0	0	0	0	0	0	0	0	0	0	0	0
MAG641	p__Bacillota_A	c__Clostridia	o__Christensenellales	f__CAG-138	g__SFDB01	s__SFDB01 sp004558825	0.679123	1.28776	0	0.468042	2.35848	0.59899	0	0	0	0.277637	0	0	0	0	0	0	0	0
MAG529	p__Bacteroidota	c__Bacteroidia	o__Bacteroidales	f__UBA932	g__Egerieousia	s__Unclassified	0.49904	0.145031	0.491152	1.01103	0.343765	1.686	0	0	0	0	0	0	0	0	0	0	0	0
MAG367	p__Bacteroidota	c__Bacteroidia	o__Bacteroidales	f__P3	g__Onthomorpha	s__Onthomorpha sp004551865	0.198594	0.977766	0.0960792	1.60979	0.205697	1.57496	0.24567	0	0.0438447	0	0	0.999263	0	0	0.0874351	0.0292692	0	0.263127
MAG40	p__Bacillota_A	c__Clostridia	o__Lachnospirales	f__Lachnospiraceae	g__UBA1712	s__UBA1712 sp900766815	0.0735305	0.204282	0.155481	0.257751	0.944621	0.485007	0.339021	0	0	0.29868	0.0395109	0.0984238	0	0.774629	0.0506321	0	0	1.16219
MAG69	p__Bacteroidota	c__Bacteroidia	o__Bacteroidales	f__P3	g__Onthomorpha	s__Onthomorpha sp004551865	0.230885	0.618199	0.118872	1.87232	0.256925	2.42559	0.300819	0	0.0506251	0	0	1.28765	0	0	0.102225	0.0321844	0	0.289638
MAG490	p__Bacillota_A	c__Clostridia	o__Christensenellales	f__CAG-138	g__SFDB01	s__SFDB01 sp004558825	0.667208	1.26559	0	0.767069	1.43108	0.607191	0	0	0	0.256686	0	0	0	0	0	0	0	0
MAG412	p__Bacillota_A	c__Clostridia	o__Christensenellales	f__CAG-138	g__Phil1	s__Phil1 sp004558525	0.946846	1.26253	0.0918229	3.70932	3.61353	0.632299	0	0	0.042226	1.16572	0.262819	0	0	0	0	0	0	1.0969
MAG261	p__Bacillota_A	c__Clostridia	o__Lachnospirales	f__Lachnospiraceae	g__UBA1712	s__UBA1712 sp018056665	0.334537	0.559785	1.05256	0.659234	2.08885	1.95351	0.620969	0	0.0805195	0.618718	0.150977	0.21077	0	0.0770816	0.127618	0	0	0.275431
MAG616	p__Bacillota	c__Bacilli	o__Erysipelotrichales	f__Erysipelotrichaceae	g__Bulleidia	s__Bulleidia sp016293365	0.0366758	0.218417	0.163411	0	0.0490597	0	1.31502	1.6389	4.42861	1.74118	0.386207	0.377847	0.15968	2.29913	0.870885	0.310343	1.22267	0.333623
MAG250	p__Bacillota_A	c__Clostridia	o__Christensenellales	f__CAG-138	g__SFDB01	s__SFDB01 sp004558825	0.695794	1.30905	0	0.424423	1.42302	0.896996	0	0	0	0.245204	0	0	0	0	0	0	0	0
MAG100	p__Bacteroidota	c__Bacteroidia	o__Bacteroidales	f__F082	g__Limimorpha	s__Limimorpha sp900769945	0.181578	0.486706	0.691493	0.730901	1.84516	1.41297	0.405033	0	0.033329	0.13563	0	0.369648	0	0	0	0	0	0
MAG517	p__Bacillota_A	c__Clostridia	o__Lachnospirales	f__Lachnospiraceae	g__UBA2868	s__UBA2868 sp004552595	0.689402	0.625937	0.923293	1.50491	0.590323	2.16344	10.2296	0	0.779892	9.01098	4.15944	3.97089	0	0.305504	1.47659	0	0	9.58837
MAG487	p__Bacillota_A	c__Clostridia	o__Lachnospirales	f__Lachnospiraceae	g__Acetatifactor	s__Acetatifactor sp945609985	0.126129	0	0	2.24952	0.465007	0.3951	0	0	0	0	0	0	0	0	0	0	0	0
MAG407	p__Bacillota_A	c__Clostridia	o__Christensenellales	f__CAG-138	g__PeH17	s__PeH17 sp004556165	1.18116	1.99989	0.111403	3.19971	5.05515	5.14555	0	0	0	0.239173	0	0	0	0	0	0	0	0
MAG401	p__Bacillota_A	c__Clostridia	o__Lachnospirales	f__Lachnospiraceae	g__Acetatifactor	s__Acetatifactor sp945485625	0.112934	0.0944333	0.176583	0.125066	3.28719	0.544199	0	0	0	0	0	0.0843153	0	0	0	0	0	0
MAG519	p__Bacteroidota	c__Bacteroidia	o__Bacteroidales	f__UBA932	g__Coprenecus	s__Coprenecus sp945787505	0.576767	0.552131	0.203935	2.44267	1.61748	0.938624	0.0631666	0	0.0823973	0	0	1.65044	0	0	0	0	0	0
MAG183	p__Bacillota_A	c__Clostridia	o__Lachnospirales	f__Lachnospiraceae	g__UBA2868	s__UBA2868 sp004552595	0.634484	0.560683	0.825476	1.35686	0.542354	1.80933	11.1682	0	0.423656	7.14544	2.82818	2.85937	0	0.260583	1.14984	0	0	8.15437
MAG41	p__Bacillota_A	c__Clostridia	o__Lachnospirales	f__Lachnospiraceae	g__UBA1712	s__UBA1712 sp018056665	0.320357	0.572485	0.775573	0.855388	2.17886	1.78736	0.535838	0	0.075186	0.590131	0.124269	0.166579	0	0.0500828	0.0794848	0	0	0.18043
MAG382	p__Bacillota_A	c__Clostridia	o__Lachnospirales	f__Lachnospiraceae	g__UBA2868	s__UBA2868 sp004552595	0.838429	0.785831	1.14265	1.71577	0.8366	2.71968	9.2827	0	0.539885	7.80369	3.54211	3.50223	0	0.482125	2.15868	0	0	58.4493
MAG618	p__Bacillota_A	c__Clostridia	o__Lachnospirales	f__Lachnospiraceae	g__UBA2868	s__UBA2868 sp004552595	1.02212	0.988753	0.992193	1.69075	0.902881	2.04442	7.80512	1.40253	0.67299	7.63006	6.68786	3.44158	0	1.67414	2.50199	2.59639	2.29967	8.06033
MAG376	p__Bacillota_A	c__Clostridia	o__Lachnospirales	f__Lachnospiraceae	g__Acetatifactor	s__Acetatifactor sp016293615	0.51033	0.444158	0.480384	1.14629	1.03747	0.956658	0.0928189	0	0	0	0	0	0	0	0	0	0	0
MAG547	p__Bacillota_A	c__Clostridia	o__Peptostreptococcales	f__Anaerovoracaceae	g__Lentihominibacter	s__Lentihominibacter sp022775805	0.472157	0.996926	0.657336	1.01386	0.2874	1.41342	0.309448	0	0	0.258747	0.0551636	0.147386	0	0	0	0	0	0.137266
MAG115	p__Bacteroidota	c__Bacteroidia	o__Bacteroidales	f__UBA932	g__Egerieousia	s__Egerieousia sp004561775	0.531285	1.28983	0.288621	0.671351	0.510864	1.02899	0.197351	0	0	0.0672365	0	0.325794	0	0	0	0	0	0.145304
MAG608	p__Bacillota_A	c__Clostridia	o__Peptostreptococcales	f__Anaerovoracaceae	g__Lentihominibacter	s__Lentihominibacter sp022775805	0.385959	0.437854	0.609749	0.863647	0.365676	1.38132	0.426264	0	0	0.69837	0.0670121	0.191918	0	0	0	0	0	0.147714
MAG595	p__Bacteroidota	c__Bacteroidia	o__Bacteroidales	f__UBA932	g__Egerieousia	s__Egerieousia sp004561775	0.794846	0.878734	0.273163	0.679958	0.474382	1.01016	0.179334	0	0	0.0571506	0	0.277927	0	0	0	0	0	0.127226
MAG620	p__Bacillota_A	c__Clostridia	o__Lachnospirales	f__Lachnospiraceae	g__UBA1712	s__UBA1712 sp018056665	0.539161	0.51056	0.703308	0.580376	1.98635	1.63877	0.496961	0	0.0731892	0.541173	0.112741	0.14958	0	0	0.0799575	0	0	0.168551
MAG545	p__Bacillota_A	c__Clostridia	o__Christensenellales	f__CAG-138	g__PeH17	s__PeH17 sp900542285	0.598888	1.28148	0.102909	2.11212	1.92792	2.41485	0.558486	0	0	0.246061	0	0	0	0	0	0	0	0
MAG60	p__Bacteroidota	c__Bacteroidia	o__Bacteroidales	f__WCHB1-69	g__F23-D06	s__F23-D06 sp900315705	53.9876	27.0667	58.6614	1.315	22.4311	1.05898	0	0	0	0	0	0	0	0	0	0	0	0
MAG237	p__Bacillota_C	c__Negativicutes	o__Veillonellales	f__Megasphaeraceae	g__Megasphaera	s__Megasphaera elsdenii	0	0	0	0	0	0.0438764	0	0.371841	0	0	0	0	0	0	1.69092	0	0	0
MAG642	p__Bacillota_A	c__Clostridia	o__Lachnospirales	f__Lachnospiraceae	g__UBA2868	s__UBA2868 sp004552595	0.589972	0.565945	0.775137	1.20649	0.552356	1.77332	7.40723	0	0.500559	6.52556	3.04599	3.92973	0	0.405703	1.20285	0	0	8.15383
MAG136	p__Bacillota_A	c__Clostridia	o__Peptostreptococcales	f__Anaerovoracaceae	g__Lentihominibacter	s__Lentihominibacter sp022775805	0.668645	0.570266	0.676392	1.01133	0.3256	1.52971	0.33696	0	0	0.279869	0.0564756	0.163565	0	0	0	0	0	0.141667
MAG479	p__Bacillota	c__Bacilli	o__Erysipelotrichales	f__Erysipelotrichaceae	g__Bulleidia	s__Unclassified	0	0.0621418	0.0784876	0	0	0.0546941	1.50849	2.46404	3.36077	0.398156	1.44139	0.650507	0	0.42827	0	0	0	0
MAG297	p__Bacillota_A	c__Clostridia	o__Oscillospirales	f__Oscillospiraceae	g__Vescimonas	s__Vescimonas sp004557655	0.959581	4.44152	0.902601	1.12069	0.457223	1.75093	0.776462	0	0.0792621	1.50041	0.246269	0.415795	0	0.0560608	0.0694287	0	0	0.56704
MAG210	p__Bacillota_A	c__Clostridia	o__Christensenellales	f__CAG-138	g__UBA1685	s__UBA1685 sp004560435	0.242835	0.474186	0.295696	0.737389	1.58033	1.02755	0.0617246	0	0	0.0681944	0	0	0	0	0	0	0	0
MAG556	p__Bacillota_A	c__Clostridia	o__Oscillospirales	f__Ruminococcaceae	g__Gemmiger	s__Gemmiger variabilis_A	0	0	0	0	0	0	0	4.45396	0	0.794121	0.746108	0.107102	0	0	0	0.319154	0.151228	0.0715598
MAG550	p__Bacillota_A	c__Clostridia	o__Christensenellales	f__CAG-138	g__PeH17	s__PeH17 sp004556165	1.16506	2.80309	0.0741307	3.48942	5.12297	1.6847	0	0	0	0.229235	0	0	0	0	0	0	0	0
MAG113	p__Bacillota_A	c__Clostridia	o__Christensenellales	f__CAG-138	g__UBA1685	s__UBA1685 sp004560435	0.257606	0.484561	0.318573	0.739929	1.19839	1.55457	0.065165	0	0	0.0740918	0	0	0	0	0	0	0	0
MAG220	p__Bacillota_A	c__Clostridia	o__Christensenellales	f__CAG-138	g__PeH17	s__PeH17 sp900542285	0.483453	1.11297	0.0928325	1.79954	1.79091	1.60188	0.562177	0	0	0.218888	0	0	0	0	0	0	0	0
MAG61	p__Bacillota	c__Bacilli	o__Erysipelotrichales	f__Erysipelotrichaceae	g__Bulleidia	s__Unclassified	0	0.045217	0.0625444	0	0	0.0421409	1.33696	2.21153	3.05387	0.237982	1.20842	0.585593	0	0.349116	0	0	0	0
MAG639	p__Bacillota_A	c__Clostridia	o__Lachnospirales	f__Lachnospiraceae	g__UBA1712	s__UBA1712 sp018056665	0.327334	0.466293	0.652726	0.578191	2.05794	1.46178	0.449321	0	0.0573456	0.46202	0.0923979	0.174282	0	0	0.0658818	0	0	0.154498
MAG164	p__Bacillota_A	c__Clostridia	o__Peptostreptococcales	f__Anaerovoracaceae	g__Fimisoma	s__Fimisoma sp002320005	0	0.107237	0	0	0	0.0591339	0.966248	0.138383	0.0636259	0.535218	0.336504	0.106077	1.74139	0.344841	0.289323	0.343208	0.680807	0.142256
MAG511	p__Bacillota	c__Bacilli	o__Erysipelotrichales	f__Erysipelotrichaceae	g__Bulleidia	s__Bulleidia sp016293365	0	0.157716	0.113297	0	0	0	1.57967	1.9905	4.5686	2.01085	0.684686	0.479235	0.0653008	1.14984	0.263274	0.168567	0.64915	0.173998
MAG282	p__Bacillota	c__Bacilli	o__Erysipelotrichales	f__Erysipelotrichaceae	g__Bulleidia	s__Unclassified	0	0.0432385	0.0559782	0	0	0.0402633	1.49657	2.08295	2.99621	0.293809	1.12386	0.564852	0	0.361087	0	0	0	0
MAG365	p__Bacillota_A	c__Clostridia	o__Oscillospirales	f__Ruminococcaceae	g__Gemmiger	s__Gemmiger variabilis_A	0	0	0	0	0	0	0	3.59708	0	1.05464	0.645424	0.0964089	0	0	0	0.296087	0.14562	0.0655958
MAG399	p__Bacillota_A	c__Clostridia	o__Lachnospirales	f__Lachnospiraceae	g__UBA2868	s__UBA2868 sp004552595	0.651826	0.606709	0.902006	1.30416	0.590539	1.79488	7.95662	0	0.644145	7.94384	2.92704	2.79421	0	0.335525	1.30808	0	0	7.24399
MAG503	p__Bacillota_A	c__Clostridia	o__Christensenellales	f__CAG-138	g__PeH17	s__PeH17 sp004556165	0.996681	1.66118	0.0612964	2.8435	5.39635	1.37679	0	0	0	0.211284	0	0	0	0	0	0	0	0
MAG131	p__Bacillota_A	c__Clostridia	o__Lachnospirales	f__Lachnospiraceae	g__Acetatifactor	s__Acetatifactor sp945621435	1.67852	0.486661	1.00621	0.806819	2.21351	1.71194	0.163397	0	0	0.111331	0	0.139445	0	0	0	0	0	0
