# Supplementary material for: Cold Exposure Shifts Gut Microbial Butyrate Synthesis Toward the Lysine-Dependent and But-Mediated Terminal Pathways to Enhance Cold Tolerance in Min Pigs
Source: Microorganisms. 2026 Jul 19;14(7):1575. doi: 10.3390/microorganisms14071575 (PMC13413642; doi:10.3390/microorganisms14071575)
Supplement: Supplementary file 1 [file microorganisms-14-01575-s001.zip › Table S7.xlsx]

## Sheet: Table S7
Table S7. The taxonomic classification and abundance information of 40 butyrate-producing bacteria harboring the lysine pathway.
MAG_Id	Phylum	Class	Order	Family	Genus	Species	Min pigs in winter			Min pigs in summer			Min pigs in the low-temperature group			Min pigs in the control group			Large white pigs in the low-temperature group			Large white pigs in the control group
							Fh_1	Fh_2	Fh_3	MF_1	MF_2	MF_3	M1	M2	M3	M4	M5	M6	B1	B2	B3	B4	B5	B6
MAG210	p__Bacillota_A	c__Clostridia	o__Christensenellales	f__CAG-138	g__UBA1685	s__UBA1685 sp004560435	0.242835	0.474186	0.295696	0.737389	1.58033	1.02755	0.0617246	0	0	0.0681944	0	0	0	0	0	0	0	0
MAG250	p__Bacillota_A	c__Clostridia	o__Christensenellales	f__CAG-138	g__SFDB01	s__SFDB01 sp004558825	0.695794	1.30905	0	0.424423	1.42302	0.896996	0	0	0	0.245204	0	0	0	0	0	0	0	0
MAG115	p__Bacteroidota	c__Bacteroidia	o__Bacteroidales	f__UBA932	g__Egerieousia	s__Egerieousia sp004561775	0.531285	1.28983	0.288621	0.671351	0.510864	1.02899	0.197351	0	0	0.0672365	0	0.325794	0	0	0	0	0	0.145304
MAG367	p__Bacteroidota	c__Bacteroidia	o__Bacteroidales	f__P3	g__Onthomorpha	s__Onthomorpha sp004551865	0.198594	0.977766	0.0960792	1.60979	0.205697	1.57496	0.24567	0	0.0438447	0	0	0.999263	0	0	0.0874351	0.0292692	0	0.263127
MAG243	p__Bacillota_A	c__Clostridia	o__Christensenellales	f__CAG-138	g__RGIG1693	s__RGIG1693 sp016293975	2.17913	0.353549	0.225326	24.9232	0.932089	5.33734	0	0	0	0	0	0	0	0	0	0	0	0
MAG489	p__Bacteroidota	c__Bacteroidia	o__Bacteroidales	f__P3	g__Onthomorpha	s__Onthomorpha sp004551865	0.231164	0.507431	0.163464	1.35818	0.253557	1.35127	2.82341	0	0.0519645	0	0	11.5904	0	0	0.0934332	0	0	0.231441
MAG100	p__Bacteroidota	c__Bacteroidia	o__Bacteroidales	f__F082	g__Limimorpha	s__Limimorpha sp900769945	0.181578	0.486706	0.691493	0.730901	1.84516	1.41297	0.405033	0	0.033329	0.13563	0	0.369648	0	0	0	0	0	0
MAG95	p__Bacillota_A	c__Clostridia	o__Christensenellales	f__CAG-138	g__PeH17	s__PeH17 sp004556165	2.96457	2.04974	0.0622872	3.37611	5.52199	1.85246	0	0	0	0.237655	0	0	0	0	0	0	0	0
MAG89	p__Bacteroidota	c__Bacteroidia	o__Bacteroidales	f__F082	g__Limimorpha	s__Limimorpha sp900769945	0.227426	0.488228	0.813366	0.794517	1.61497	1.92675	0.412619	0	0.0352319	0.141905	0	0.384301	0	0	0	0	0	0
MAG550	p__Bacillota_A	c__Clostridia	o__Christensenellales	f__CAG-138	g__PeH17	s__PeH17 sp004556165	1.16506	2.80309	0.0741307	3.48942	5.12297	1.6847	0	0	0	0.229235	0	0	0	0	0	0	0	0
MAG297	p__Bacillota_A	c__Clostridia	o__Oscillospirales	f__Oscillospiraceae	g__Vescimonas	s__Vescimonas sp004557655	0.959581	4.44152	0.902601	1.12069	0.457223	1.75093	0.776462	0	0.0792621	1.50041	0.246269	0.415795	0	0.0560608	0.0694287	0	0	0.56704
MAG340	p__Bacillota_A	c__Clostridia	o__Christensenellales	f__CAG-138	g__SFDB01	s__SFDB01 sp004558825	0.780353	1.87979	0	0.493777	1.64851	0.666108	0	0	0	0.276201	0	0	0	0	0	0	0	0
MAG538	p__Bacteroidota	c__Bacteroidia	o__Bacteroidales	f__F082	g__Limimorpha	s__Limimorpha sp900769945	0.207876	0.460072	0.703865	1.08557	1.64344	1.56257	0.372459	0	0.0295718	0.141234	0	0.354698	0	0	0	0	0	0
MAG412	p__Bacillota_A	c__Clostridia	o__Christensenellales	f__CAG-138	g__Phil1	s__Phil1 sp004558525	0.946846	1.26253	0.0918229	3.70932	3.61353	0.632299	0	0	0.042226	1.16572	0.262819	0	0	0	0	0	0	1.0969
MAG536	p__Bacillota_A	c__Clostridia	o__Christensenellales	f__CAG-138	g__Phil1	s__Phil1 sp004558525	1.229	0.848078	0.121804	4.88206	6.48748	0.81355	0	0	0.0575405	1.53162	0.345709	0	0	0	0	0	0	1.49638
MAG69	p__Bacteroidota	c__Bacteroidia	o__Bacteroidales	f__P3	g__Onthomorpha	s__Onthomorpha sp004551865	0.230885	0.618199	0.118872	1.87232	0.256925	2.42559	0.300819	0	0.0506251	0	0	1.28765	0	0	0.102225	0.0321844	0	0.289638
MAG503	p__Bacillota_A	c__Clostridia	o__Christensenellales	f__CAG-138	g__PeH17	s__PeH17 sp004556165	0.996681	1.66118	0.0612964	2.8435	5.39635	1.37679	0	0	0	0.211284	0	0	0	0	0	0	0	0
MAG274	p__Bacteroidota	c__Bacteroidia	o__Bacteroidales	f__P3	g__Onthomorpha	s__Onthomorpha sp004551865	0.157173	0.420243	0.0809764	1.21923	0.177693	1.21502	0.191073	0	0.0401505	0	0	0.784401	0	0	0.0743344	0	0	1.49507
MAG170	p__Bacteroidota	c__Bacteroidia	o__Bacteroidales	f__F082	g__Limimorpha	s__Limimorpha sp900769945	0.144499	0.413546	0.511151	0.598027	1.30806	1.2345	0.387828	0	0.0393654	0.163863	0	3.52454	0	0	0	0	0	0
MAG539	p__Bacteroidota	c__Bacteroidia	o__Bacteroidales	f__F082	g__Limimorpha	s__Limimorpha sp900769945	0.227263	1.45284	0.614919	0.699274	1.41296	1.15945	0.483256	0	0.052588	0.154866	0	0.337442	0	0	0	0	0	0
MAG356	p__Bacteroidota	c__Bacteroidia	o__Bacteroidales	f__F082	g__Limimorpha	s__Limimorpha sp900769945	0.282145	0.485711	5.42768	0.762484	1.18147	1.27064	0.263603	0	0	0.11768	0	0.258164	0	0	0	0	0	0
MAG60	p__Bacteroidota	c__Bacteroidia	o__Bacteroidales	f__WCHB1-69	g__F23-D06	s__F23-D06 sp900315705	53.9876	27.0667	58.6614	1.315	22.4311	1.05898	0	0	0	0	0	0	0	0	0	0	0	0
MAG113	p__Bacillota_A	c__Clostridia	o__Christensenellales	f__CAG-138	g__UBA1685	s__UBA1685 sp004560435	0.257606	0.484561	0.318573	0.739929	1.19839	1.55457	0.065165	0	0	0.0740918	0	0	0	0	0	0	0	0
MAG641	p__Bacillota_A	c__Clostridia	o__Christensenellales	f__CAG-138	g__SFDB01	s__SFDB01 sp004558825	0.679123	1.28776	0	0.468042	2.35848	0.59899	0	0	0	0.277637	0	0	0	0	0	0	0	0
MAG490	p__Bacillota_A	c__Clostridia	o__Christensenellales	f__CAG-138	g__SFDB01	s__SFDB01 sp004558825	0.667208	1.26559	0	0.767069	1.43108	0.607191	0	0	0	0.256686	0	0	0	0	0	0	0	0
MAG366	p__Bacillota_A	c__Clostridia	o__Christensenellales	f__CAG-138	g__SFDB01	s__SFDB01 sp004558825	1.06033	1.40106	0	0.489393	1.58448	0.638459	0	0	0	0.292222	0	0	0	0	0	0	0	0
MAG407	p__Bacillota_A	c__Clostridia	o__Christensenellales	f__CAG-138	g__PeH17	s__PeH17 sp004556165	1.18116	1.99989	0.111403	3.19971	5.05515	5.14555	0	0	0	0.239173	0	0	0	0	0	0	0	0
MAG91	p__Bacillota_A	c__Clostridia	o__Peptostreptococcales	f__Anaerovoracaceae	g__CAG-238	s__CAG-238 sp945828095	0.214165	0.251773	0.427468	0.281724	0.320344	0.66141	0.484899	0.0457224	0	0.214942	0.12574	5.16383	0.105978	0.171779	0	0	0	0.173624
MAG529	p__Bacteroidota	c__Bacteroidia	o__Bacteroidales	f__UBA932	g__Egerieousia	s__Unclassified	0.49904	0.145031	0.491152	1.01103	0.343765	1.686	0	0	0	0	0	0	0	0	0	0	0	0
MAG545	p__Bacillota_A	c__Clostridia	o__Christensenellales	f__CAG-138	g__PeH17	s__PeH17 sp900542285	0.598888	1.28148	0.102909	2.11212	1.92792	2.41485	0.558486	0	0	0.246061	0	0	0	0	0	0	0	0
MAG364	p__Bacillota_A	c__Clostridia	o__Oscillospirales	f__Oscillospiraceae	g__Vescimonas	s__Vescimonas sp945877515	0.952896	3.27492	1.06118	1.27075	3.72277	3.3022	4.10239	0	0.100922	4.0644	0.425305	0.753839	0	0	0.101249	0	0	0.216635
MAG439	p__Bacteroidota	c__Bacteroidia	o__Bacteroidales	f__UBA932	g__Egerieousia	s__Unclassified	0.469506	0.156153	1.38909	0.970102	0.313776	1.12335	0	0	0	0	0	0	0	0	0	0	0	0
MAG513	p__Bacillota_A	c__Clostridia	o__Christensenellales	f__CAG-138	g__PeH17	s__PeH17 sp900542285	0.546949	1.22752	0.125195	2.02945	1.50456	1.86201	3.6914	0	0	0.269338	0.0703338	0	0	0	0	0	0	0
MAG164	p__Bacillota_A	c__Clostridia	o__Peptostreptococcales	f__Anaerovoracaceae	g__Fimisoma	s__Fimisoma sp002320005	0	0.107237	0	0	0	0.0591339	0.966248	0.138383	0.0636259	0.535218	0.336504	0.106077	1.74139	0.344841	0.289323	0.343208	0.680807	0.142256
MAG519	p__Bacteroidota	c__Bacteroidia	o__Bacteroidales	f__UBA932	g__Coprenecus	s__Coprenecus sp945787505	0.576767	0.552131	0.203935	2.44267	1.61748	0.938624	0.0631666	0	0.0823973	0	0	1.65044	0	0	0	0	0	0
MAG608	p__Bacillota_A	c__Clostridia	o__Peptostreptococcales	f__Anaerovoracaceae	g__Lentihominibacter	s__Lentihominibacter sp022775805	0.385959	0.437854	0.609749	0.863647	0.365676	1.38132	0.426264	0	0	0.69837	0.0670121	0.191918	0	0	0	0	0	0.147714
MAG393	p__Bacteroidota	c__Bacteroidia	o__Bacteroidales	f__F082	g__Limimorpha	s__Limimorpha sp900769945	0.178909	0.471237	0.59721	0.629603	1.30625	1.2537	3.93099	0	0.382446	0.143296	0	0.441423	0	0	0	0	0	0
MAG500	p__Bacteroidota	c__Bacteroidia	o__Bacteroidales	f__WCHB1-69	g__F23-D06	s__F23-D06 sp900315705	80.1422	40.4525	87.5861	2.48208	33.8766	2.19709	0	0	0	0	0	0	0	0	0	0	0	0
MAG220	p__Bacillota_A	c__Clostridia	o__Christensenellales	f__CAG-138	g__PeH17	s__PeH17 sp900542285	0.483453	1.11297	0.0928325	1.79954	1.79091	1.60188	0.562177	0	0	0.218888	0	0	0	0	0	0	0	0
MAG595	p__Bacteroidota	c__Bacteroidia	o__Bacteroidales	f__UBA932	g__Egerieousia	s__Egerieousia sp004561775	0.794846	0.878734	0.273163	0.679958	0.474382	1.01016	0.179334	0	0	0.0571506	0	0.277927	0	0	0	0	0	0.127226
